# Supplementary material for: Molecular underpinnings of division of labour among workers in a socially complex termite
Source: Sci Rep. 2021 Sep 14;11:18269. doi: 10.1038/s41598-021-97515-w (PMC8440649; doi:10.1038/s41598-021-97515-w)
Supplement: Supplementary file 1 — Supplementary Information 1. [file 41598_2021_97515_MOESM1_ESM.xlsx]

## Sheet: Information
Supplementary Tables for Molecular underpinnings of division of labour among workers in a socially complex termite
		Daniel Elsner1, Klaus Hartfelder2, Judith Korb1.*
		1Evolutionary Biology & Ecology, University of Freiburg, Freiburg, Germany
		2Faculdade de Medicina de Ribeirão Preto, Universidade de São Paulo, Ribeirão Preto, Brazil
		*Corresponding Author: Judith Korb: judith.korb@biologie.uni-freiburg.de
In order of appearance in the text:
Supplementary Table S1	Genes upregulated in builders compared to foragers
Supplementary Table S2	Genes upregulated in builders compared to foragers, filtered by log2FC > 2
Supplementary Table S3	All GO terms that were significantly upregulated
Supplementary Table S4	Genes upregulated in foragers compared to builders
Supplementary Table S5	Juvenile hormone titres and presence of urocytes
Supplementary Table S6	Gene expression counts table

## Sheet: S1
		Supplementary Table S1: Genes upregulated in builders compared to foragers
	baseMean	log2FoldChange	lfcSE	stat	pvalue	padj	X	Name	BLAST Alignment.Title	best BlastX match that was not hypothetical	PfamFeature	PfamDomain	PantherFeature	Pathway	GO	GOterm
1	152.391	-0.618411	0.148577	-4.16223	3.15151e-05	0.00130191	Mnat_00035	Na(+)/H(+) exchange regulatory cofactor NHE-RF3	gi|646724075|gb|KDR24465.1| E3 ubiquitin-protein ligase SINAT3 [Zootermopsis nevadensis]	gi|646724075|gb|KDR24465.1| E3 ubiquitin-protein ligase SINAT3 [Zootermopsis nevadensis]	PDZ domain (Also known as DHR or GLGF)	PDZ domain	E3 ubiquitin-protein ligase SIN-like	UniPathway: UPA00143	GO:0005634, GO:0006511, GO:0008270, GO:0005515, GO:0007275	protein binding, multicellular organism development, ubiquitin-dependent protein catabolic process, nucleus, zinc ion binding
2	1133.98	-0.383442	0.102894	-3.72656	0.000194109	0.00470235	Mnat_00037	Translocon-associated protein subunit delta	gi|506968747|gb|AGM32717.1| translocon-associated protein subunit delta-like (TRAP-delta) [Coptotermes formosanus]	gi|506968747|gb|AGM32717.1| translocon-associated protein subunit delta-like (TRAP-delta) [Coptotermes formosanus]	Translocon-associated protein, delta subunit precursor (TRAP-delta)	Translocon-associated	Translocon-associated		GO:0016021, GO:0005783	integral component of membrane, endoplasmic reticulum
3	143.368	-0.410078	0.110452	-3.71271	0.00020505	0.00487668	Mnat_00038		gi|646724078|gb|KDR24468.1| hypothetical protein L798_00118, partial [Zootermopsis nevadensis]	gi|817083797|ref|XP_012264519.1| PREDICTED: UPF0687 protein C20orf27 homolog [Athalia rosae]	Domain of unknown function (DUF4517)	Uncharacterised protein family UPF0687	Uncharacterised protein family UPF0687
4	3328.2	-0.544347	0.104595	-5.20432	1.94712e-07	3.18395e-05	Mnat_00178	40S ribosomal protein S2	gi|646721266|gb|KDR22716.1| 40S ribosomal protein S2 [Zootermopsis nevadensis]	gi|646721266|gb|KDR22716.1| 40S ribosomal protein S2 [Zootermopsis nevadensis]	Ribosomal protein S5, N-terminal domain, Ribosomal protein S5, C-terminal domain	Ribosomal protein S5, C-terminal, Ribosomal protein S5, N-terminal	Ribosomal protein S5		GO:0003735, GO:0003723, GO:0005840, GO:0006412, GO:0015935	small ribosomal subunit, RNA binding, translation, ribosome, structural constituent of ribosome
5	311.537	-0.29659	0.0978104	-3.03229	0.00242703	0.0275684	Mnat_00189	Heat shock protein 75 kDa, mitochondrial	gi|817067601|ref|XP_012255700.1| PREDICTED: heat shock protein 75 kDa, mitochondrial [Athalia rosae]	gi|817067601|ref|XP_012255700.1| PREDICTED: heat shock protein 75 kDa, mitochondrial [Athalia rosae]	Hsp90 protein, Histidine kinase-, DNA gyrase B-, and HSP90-like ATPase	Heat shock protein Hsp90 family, Histidine kinase-like ATPase, C-terminal domain	Heat shock protein Hsp90 family		GO:0006950, GO:0006457, GO:0051082, GO:0005524	unfolded protein binding, response to stress, ATP binding, protein folding
6	819.944	-0.348703	0.0703346	-4.95778	7.13036e-07	8.23033e-05	Mnat_00241	Splicing factor 3A subunit 2	gi|646712119|gb|KDR17024.1| Splicing factor 3A subunit 2 [Zootermopsis nevadensis]	gi|646712119|gb|KDR17024.1| Splicing factor 3A subunit 2 [Zootermopsis nevadensis]	Zinc-finger of C2H2 type, Pre-mRNA-splicing factor SF3a complex subunit 2 (Prp11)	SF3A2 domain			GO:0005634, GO:0008270, GO:0003676	nucleic acid binding, nucleus, zinc ion binding
7	1866.7	-0.409741	0.112961	-3.62728	0.000286426	0.00626229	Mnat_00242	60S ribosomal protein L27a	gi|817207460|ref|XP_012279705.1| PREDICTED: 60S ribosomal protein L27a [Orussus abietinus]	gi|817207460|ref|XP_012279705.1| PREDICTED: 60S ribosomal protein L27a [Orussus abietinus]	Ribosomal protein L18e/L15, DDE superfamily endonuclease	DDE superfamily endonuclease, CENP-B-like, Ribosomal protein L18e/L15P			GO:0003676	nucleic acid binding
8	348.214	-0.240032	0.0784028	-3.06152	0.00220217	0.0256452	Mnat_00265	Nucleolar GTP-binding protein 2	gi|646712100|gb|KDR17005.1| Nucleolar GTP-binding protein 2 [Zootermopsis nevadensis]	gi|646712100|gb|KDR17005.1| Nucleolar GTP-binding protein 2 [Zootermopsis nevadensis]	NGP1NT (NUC091) domain, 50S ribosome-binding GTPase	Nucleolar GTP-binding protein 2, N-terminal domain, GTP binding domain	Nucleolar GTP-binding protein 2		GO:0005525, GO:0005730	nucleolus, GTP binding
9	536.037	-0.350799	0.121262	-2.8929	0.00381699	0.0374494	Mnat_00270	60S ribosomal protein L21	gi|646712093|gb|KDR16998.1| 60S ribosomal protein L21 [Zootermopsis nevadensis]	gi|646712093|gb|KDR16998.1| 60S ribosomal protein L21 [Zootermopsis nevadensis]	Ribosomal protein L21e	Ribosomal protein L21e	Ribosomal protein L21e		GO:0003735, GO:0006412, GO:0005840, GO:0005622	ribosome, intracellular, translation, structural constituent of ribosome
10	994.728	-0.383469	0.121721	-3.15038	0.00163056	0.0208102	Mnat_00288	60S ribosomal protein L31	gi|646708414|gb|KDR14739.1| 60S ribosomal protein L31 [Zootermopsis nevadensis]	gi|646708414|gb|KDR14739.1| 60S ribosomal protein L31 [Zootermopsis nevadensis]	Ribosomal protein L31e	Ribosomal protein L31e	Ribosomal protein L31e		GO:0003735, GO:0006412, GO:0005840, GO:0005622	ribosome, intracellular, translation, structural constituent of ribosome
11	339.812	-0.275976	0.0714789	-3.86095	0.000112949	0.00323554	Mnat_00396	Kelch domain-containing protein 3	gi|646714945|gb|KDR18731.1| Kelch domain-containing protein 3 [Zootermopsis nevadensis]	gi|646714945|gb|KDR18731.1| Kelch domain-containing protein 3 [Zootermopsis nevadensis]	Kelch motif	Kelch repeat type 1, Kelch repeat type 2			GO:0005515	protein binding
12	971.516	-0.319759	0.0958624	-3.33561	0.000851136	0.0131249	Mnat_00421	Esterase FE4	gi|646723949|gb|KDR24383.1| Esterase E4 [Zootermopsis nevadensis]	gi|646723949|gb|KDR24383.1| Esterase E4 [Zootermopsis nevadensis]	Carboxylesterase family	Carboxylesterase, type B
13	721.506	-0.256618	0.093	-2.75934	0.00579189	0.0489877	Mnat_00455	Mitochondrial intermediate peptidase	gi|646723937|gb|KDR24371.1| Mitochondrial intermediate peptidase [Zootermopsis nevadensis]	gi|646723937|gb|KDR24371.1| Mitochondrial intermediate peptidase [Zootermopsis nevadensis]	Peptidase family M3	Peptidase M3A/M3B			GO:0006508, GO:0004222, GO:0008237	metallopeptidase activity, proteolysis, metalloendopeptidase activity
14	2512.12	-0.45837	0.135705	-3.37768	0.000730989	0.0118544	Mnat_00464	Translocon-associated protein subunit alpha	gi|646713042|gb|KDR17543.1| Translocon-associated protein subunit alpha [Zootermopsis nevadensis]	gi|646713042|gb|KDR17543.1| Translocon-associated protein subunit alpha [Zootermopsis nevadensis]	Translocon-associated protein (TRAP), alpha subunit	Translocon-associated protein (TRAP), alpha subunit			GO:0005789	endoplasmic reticulum membrane
15	328.452	-0.393676	0.104321	-3.77369	0.000160854	0.00413948	Mnat_00465	Alanyl-tRNA editing protein Aarsd1	gi|646713043|gb|KDR17544.1| Alanyl-tRNA synthetase domain-containing protein 1 [Zootermopsis nevadensis]	gi|646713043|gb|KDR17544.1| Alanyl-tRNA synthetase domain-containing protein 1 [Zootermopsis nevadensis]	Threonyl and Alanyl tRNA synthetase second additional domain, tRNA synthetases class II (A)	Alanyl-tRNA synthetase, class IIc, N-terminal, Threonyl/alanyl tRNA synthetase, SAD		KEGG: 00970+6.1.1.7	GO:0004813, GO:0006419, GO:0000166, GO:0043039, GO:0005524, GO:0003676, GO:0016876	alanine-tRNA ligase activity, nucleic acid binding, tRNA aminoacylation, ligase activity, forming aminoacyl-tRNA and related compounds, ATP binding, alanyl-tRNA aminoacylation, nucleotide binding
16	189.996	-3.31468	0.506608	-6.54288	6.03452e-11	4.3059e-08	Mnat_00511	Vitellogenin-1	gi|646711227|gb|KDR16478.1| Vitellogenin [Zootermopsis nevadensis]	gi|646711227|gb|KDR16478.1| Vitellogenin [Zootermopsis nevadensis]	von Willebrand factor type D domain	von Willebrand factor, type D domain
17	542.864	-0.286691	0.0971426	-2.95124	0.00316506	0.0330793	Mnat_00570	Programmed cell death protein 10	gi|646709569|gb|KDR15369.1| Programmed cell death protein 10 [Zootermopsis nevadensis]	gi|646709569|gb|KDR15369.1| Programmed cell death protein 10 [Zootermopsis nevadensis]	Protein of unknown function (DUF1241)		Programmed cell death protein 10
18	540.998	-0.333494	0.0934478	-3.56877	0.000358661	0.00733107	Mnat_00587	Probable phosphorylase b kinase regulatory subunit beta	gi|646709554|gb|KDR15354.1| putative phosphorylase b kinase regulatory subunit beta [Zootermopsis nevadensis]	gi|646709554|gb|KDR15354.1| putative phosphorylase b kinase regulatory subunit beta [Zootermopsis nevadensis]	Glycosyl hydrolases family 15	Glycoside hydrolase family 15/Phosphorylase b kinase regulatory chain family	Phosphorylase kinase alpha/beta subunit	Reactome: REACT_474|UniPathway: UPA00163	GO:0005516, GO:0005977	calmodulin binding, glycogen metabolic process
19	118.036	-0.459854	0.125863	-3.6536	0.00025859	0.0058324	Mnat_00614	Ribosome biogenesis regulatory-like protein	gi|646705086|gb|KDR12965.1| Ribosome biogenesis regulatory protein-like protein [Zootermopsis nevadensis]	gi|646705086|gb|KDR12965.1| Ribosome biogenesis regulatory protein-like protein [Zootermopsis nevadensis]	Ribosome biogenesis regulatory protein (RRS1)	Ribosomal biogenesis regulatory protein	Ribosomal biogenesis regulatory protein		GO:0005634, GO:0042254	nucleus, ribosome biogenesis
20	96.2684	-0.443218	0.135725	-3.26555	0.00109252	0.0156196	Mnat_00641	Uncharacterized glycosyltransferase AGO61	gi|939237260|ref|XP_014260113.1| PREDICTED: protein O-linked-mannose beta-1,4-N-acetylglucosaminyltransferase 2-like [Cimex lectularius] >gi|939237262|ref|XP_014260123.1| PREDICTED: protein O-linked-mannose beta-1,4-N-acetylglucosaminyltransferase 2-like [Cimex lectularius] >gi|939237264|ref|XP_014260132.1| PREDICTED: protein O-linked-mannose beta-1,4-N-acetylglucosaminyltransferase 2-like [Cimex…	gi|939237260|ref|XP_014260113.1| PREDICTED: protein O-linked-mannose beta-1,4-N-acetylglucosaminyltransferase 2-like [Cimex lectularius] >gi|939237262|ref|XP_014260123.1| PREDICTED: protein O-linked-mannose beta-1,4-N-acetylglucosaminyltransferase 2-like [Cimex lectularius] >gi|939237264|ref|XP_014260132.1| PREDICTED: protein O-linked-mannose beta-1,4-N-acetylglucosaminyltransferase 2-like [Cimex…	Protein of unknown function (DUF563)	Glycosyltransferase AER61, uncharacterised			GO:0016757	transferase activity, transferring glycosyl groups
21	4563.26	-0.559639	0.161044	-3.47506	0.00051074	0.00922581	Mnat_00657		gi|646689340|gb|KDR06562.1| hypothetical protein L798_03663 [Zootermopsis nevadensis]
22	10075.1	-0.183369	0.058442	-3.13763	0.00170322	0.0215622	Mnat_00662	ATP synthase subunit alpha, mitochondrial	gi|646689335|gb|KDR06557.1| ATP synthase subunit alpha, mitochondrial [Zootermopsis nevadensis]	gi|646689335|gb|KDR06557.1| ATP synthase subunit alpha, mitochondrial [Zootermopsis nevadensis]	ATP synthase alpha/beta family, beta-barrel domain, ATP synthase alpha/beta chain, C terminal domain, ATP synthase alpha/beta family, nucleotide-binding domain	ATPase, F1/V1/A1 complex, alpha/beta subunit, C-terminal, ATPase, F1/V1/A1 complex, alpha/beta subunit, nucleotide-binding domain, ATPase, F1 complex alpha/beta subunit, N-terminal domain	ATPase, F1 complex, alpha subunit	KEGG: 00190+3.6.3.14|KEGG: 00195+3.6.3.14|MetaCyc: PWY-7219	GO:0045261, GO:0016820, GO:0015992, GO:0046933, GO:0046034, GO:0015991, GO:0033178, GO:0015986, GO:0046961, GO:0005524	proton-transporting two-sector ATPase complex, catalytic domain, ATP synthesis coupled proton transport, proton transport, ATP metabolic process, proton-transporting ATP synthase activity, rotational mechanism, ATP binding, proton-transporting ATPase activity, rotational mechanism, hydrolase activity, acting on acid anhydrides, catalyzing transmembrane movement of substances, ATP hydrolysis coupl…
23	2531.72	-0.258811	0.0740447	-3.49533	0.00047348	0.00882742	Mnat_00669	Cytochrome c oxidase subunit 5A, mitochondrial	gi|506968181|gb|AGM32434.1| cytochrome c oxidase subunit Va [Coptotermes formosanus]	gi|506968181|gb|AGM32434.1| cytochrome c oxidase subunit Va [Coptotermes formosanus]	Cytochrome c oxidase subunit Va	Cytochrome c oxidase, subunit Va/VI	Cytochrome c oxidase, subunit Va/VI		GO:0004129, GO:0005743	mitochondrial inner membrane, cytochrome-c oxidase activity
24	450.687	-0.292139	0.0743694	-3.92821	8.55788e-05	0.00262386	Mnat_00711	WD repeat-containing-like protein	gi|646713972|gb|KDR18109.1| WD repeat-containing protein 55-like protein [Zootermopsis nevadensis]	gi|646713972|gb|KDR18109.1| WD repeat-containing protein 55-like protein [Zootermopsis nevadensis]	WD domain, G-beta repeat	WD40 repeat			GO:0005515	protein binding
25	2544.24	-0.237812	0.0745964	-3.18798	0.00143272	0.0189637	Mnat_00719	Phosphoglycerate mutase 2	gi|646717596|gb|KDR20387.1| Phosphoglycerate mutase 2 [Zootermopsis nevadensis]	gi|646717596|gb|KDR20387.1| Phosphoglycerate mutase 2 [Zootermopsis nevadensis]	Histidine phosphatase superfamily (branch 1)	Histidine phosphatase superfamily, clade-1	Phosphoglycerate mutase 1	KEGG: 00010+5.4.2.11|KEGG: 00260+5.4.2.11|KEGG: 00680+5.4.2.11|MetaCyc: PWY-1622|MetaCyc: PWY-5484|UniPathway: UPA00109	GO:0003824, GO:0004619, GO:0006096, GO:0008152, GO:0016868	metabolic process, catalytic activity, glycolytic process, phosphoglycerate mutase activity, intramolecular transferase activity, phosphotransferases
26	422.954	-0.426378	0.122803	-3.47205	0.000516497	0.00925568	Mnat_00786	SEC13-like protein	gi|646713447|gb|KDR17793.1| SEC13-like protein [Zootermopsis nevadensis]	gi|646713447|gb|KDR17793.1| SEC13-like protein [Zootermopsis nevadensis]	WD domain, G-beta repeat	WD40 repeat			GO:0005515	protein binding
27	1846.71	-0.323721	0.10648	-3.04021	0.00236414	0.0272093	Mnat_00788	ATP synthase-coupling factor 6, mitochondrial	gi|646713448|gb|KDR17794.1| ATP synthase-coupling factor 6, mitochondrial [Zootermopsis nevadensis]	gi|646713448|gb|KDR17794.1| ATP synthase-coupling factor 6, mitochondrial [Zootermopsis nevadensis]	Mitochondrial ATP synthase coupling factor 6	ATPase, F0 complex, subunit F6, mitochondrial	ATPase, F0 complex, subunit F6, mitochondrial		GO:0000276, GO:0015078, GO:0015986	mitochondrial proton-transporting ATP synthase complex, coupling factor F(o), ATP synthesis coupled proton transport, hydrogen ion transmembrane transporter activity
28	421.161	-0.54609	0.113262	-4.82149	1.42487e-06	0.000140265	Mnat_00819	UDP-glucuronosyltransferase 2B7	gi|646691843|gb|KDR07235.1| UDP-glucuronosyltransferase 2B7, partial [Zootermopsis nevadensis]	gi|646691843|gb|KDR07235.1| UDP-glucuronosyltransferase 2B7, partial [Zootermopsis nevadensis]	UDP-glucoronosyl and UDP-glucosyl transferase	UDP-glucuronosyl/UDP-glucosyltransferase	UDP-glucuronosyl/UDP-glucosyltransferase		GO:0016758, GO:0008152	metabolic process, transferase activity, transferring hexosyl groups
29	612.484	-0.397677	0.111985	-3.55116	0.000383538	0.00773879	Mnat_00823	UDP-glucuronosyltransferase 1-7C	gi|646718153|gb|KDR20744.1| UDP-glucuronosyltransferase 2B1 [Zootermopsis nevadensis]	gi|646718153|gb|KDR20744.1| UDP-glucuronosyltransferase 2B1 [Zootermopsis nevadensis]	UDP-glucoronosyl and UDP-glucosyl transferase	UDP-glucuronosyl/UDP-glucosyltransferase	UDP-glucuronosyl/UDP-glucosyltransferase		GO:0016758, GO:0008152	metabolic process, transferase activity, transferring hexosyl groups
30	943.787	-0.192238	0.0590082	-3.25782	0.00112273	0.0159066	Mnat_00854	Sel-1-like protein	gi|646698100|gb|KDR09447.1| hypothetical protein L798_00668, partial [Zootermopsis nevadensis]	gi|157106426|ref|XP_001649316.1| AAEL004514-PA [Aedes aegypti] >gi|108879836|gb|EAT44061.1| AAEL004514-PA [Aedes aegypti]	Sel1 repeat	Sel1-like repeat			GO:0005515	protein binding
31	1021.82	-0.333818	0.0852569	-3.91544	9.02409e-05	0.00272708	Mnat_00858	Leukotriene A-4 hydrolase	gi|646705878|gb|KDR13370.1| Leukotriene A-4 hydrolase [Zootermopsis nevadensis]	gi|646705878|gb|KDR13370.1| Leukotriene A-4 hydrolase [Zootermopsis nevadensis]	Leukotriene A4 hydrolase, C-terminal, Peptidase family M1	Peptidase M1, leukotriene A4 hydrolase, aminopeptidase C-terminal, Peptidase M1, membrane alanine aminopeptidase, N-terminal	Peptidase M1, alanine aminopeptidase/leukotriene A4 hydrolase	KEGG: 00590+3.3.2.6|UniPathway: UPA00878	GO:0006508, GO:0019370, GO:0008270, GO:0008237, GO:0005488	leukotriene biosynthetic process, metallopeptidase activity, proteolysis, binding, zinc ion binding
32	1187.1	-0.216038	0.0583032	-3.70542	0.000211042	0.00498458	Mnat_00899	Alpha- and gamma-adaptin-binding protein p34	gi|646716648|gb|KDR19805.1| Sugar phosphate exchanger 2 [Zootermopsis nevadensis]	gi|646716648|gb|KDR19805.1| Sugar phosphate exchanger 2 [Zootermopsis nevadensis]	Alpha and gamma adaptin binding protein p34, Major Facilitator Superfamily	Major facilitator superfamily, Alpha/gamma-adaptin-binding protein p34			GO:0016021, GO:0055085	integral component of membrane, transmembrane transport
33	992.98	-0.547817	0.143155	-3.82675	0.000129846	0.00356349	Mnat_01008	Probable maltase H	gi|506968959|gb|AGM32823.1| alpha-amylase, partial [Coptotermes formosanus]	gi|506968959|gb|AGM32823.1| alpha-amylase, partial [Coptotermes formosanus]	Alpha amylase, catalytic domain	Glycosyl hydrolase, family 13, catalytic domain	Glycoside hydrolase, family 13		GO:0003824, GO:0005975, GO:0043169	catalytic activity, carbohydrate metabolic process, cation binding
34	44.7627	-0.532044	0.166405	-3.19729	0.00138727	0.0184868	Mnat_01010	Coiled-coil domain-containing protein	gi|646711541|gb|KDR16665.1| Coiled-coil domain-containing protein 135 [Zootermopsis nevadensis]	gi|646711541|gb|KDR16665.1| Coiled-coil domain-containing protein 135 [Zootermopsis nevadensis]
35	102.401	-0.392827	0.118405	-3.31765	0.000907786	0.0136498	Mnat_01023	Acylphosphatase-1	gi|646697737|gb|KDR09263.1| Acylphosphatase-1 [Zootermopsis nevadensis]	gi|646697737|gb|KDR09263.1| Acylphosphatase-1 [Zootermopsis nevadensis]	Acylphosphatase	Acylphosphatase-like domain		KEGG: 00620+3.6.1.7|KEGG: 00627+3.6.1.7	GO:0003998	acylphosphatase activity
36	345.764	-0.616752	0.13858	-4.45052	8.56611e-06	0.000491276	Mnat_01055	Multifunctional protein ADE2	gi|646698987|gb|KDR09851.1| Multifunctional protein ADE2, partial [Zootermopsis nevadensis]	gi|646698987|gb|KDR09851.1| Multifunctional protein ADE2, partial [Zootermopsis nevadensis]	SAICAR synthetase, AIR carboxylase	Phosphoribosylaminoimidazole carboxylase PurE domain, SAICAR synthetase/ADE2, N-terminal		KEGG: 00230+6.3.2.6|MetaCyc: PWY-6123|MetaCyc: PWY-6124|MetaCyc: PWY-7234|UniPathway: UPA00074	GO:0004639, GO:0006189, GO:0005524, GO:0006164	ATP binding, phosphoribosylaminoimidazolesuccinocarboxamide synthase activity, purine nucleotide biosynthetic process, 'de novo' IMP biosynthetic process
37	45.6279	-1.48458	0.492258	-3.01586	0.00256254	0.0286108	Mnat_01068		gi|646712555|gb|KDR17287.1| hypothetical protein L798_08853 [Zootermopsis nevadensis]	gi|156368171|ref|XP_001627569.1| predicted protein [Nematostella vectensis] >gi|156214483|gb|EDO35469.1| predicted protein [Nematostella vectensis]
38	1890.44	-0.324845	0.0518598	-6.26391	3.75439e-10	1.88736e-07	Mnat_01072	NADH dehydrogenase [ubiquinone] 1 alpha subcomplex subunit 10, mitochondrial	gi|646707212|gb|KDR14073.1| NADH dehydrogenase [ubiquinone] 1 alpha subcomplex subunit 10, mitochondrial [Zootermopsis nevadensis]	gi|646707212|gb|KDR14073.1| NADH dehydrogenase [ubiquinone] 1 alpha subcomplex subunit 10, mitochondrial [Zootermopsis nevadensis]	Deoxynucleoside kinase	Deoxynucleoside kinase domain
39	183.199	-0.339617	0.117351	-2.89403	0.00380329	0.0374085	Mnat_01086	39S ribosomal protein L20, mitochondrial	gi|646707197|gb|KDR14058.1| 39S ribosomal protein L20, mitochondrial [Zootermopsis nevadensis]	gi|646707197|gb|KDR14058.1| 39S ribosomal protein L20, mitochondrial [Zootermopsis nevadensis]	Ribosomal protein L20	Ribosomal protein L20	Ribosomal protein L20		GO:0003735, GO:0019843, GO:0006412, GO:0005840, GO:0005622	ribosome, intracellular, rRNA binding, translation, structural constituent of ribosome
40	245.93	-0.275062	0.0881105	-3.12179	0.00179755	0.0222673	Mnat_01105	D-arabinose 1-dehydrogenase	gi|646724114|gb|KDR24485.1| putative oxidoreductase yajO [Zootermopsis nevadensis]	gi|646724114|gb|KDR24485.1| putative oxidoreductase yajO [Zootermopsis nevadensis]	Aldo/keto reductase family	NADP-dependent oxidoreductase domain	Aldo/keto reductase/potassium channel subunit beta		GO:0055114, GO:0016491	oxidoreductase activity, oxidation-reduction process
41	492.819	-0.180106	0.0653788	-2.75481	0.00587259	0.0494041	Mnat_01133	Lysosomal alpha-mannosidase	gi|646701567|gb|KDR11229.1| Lysosomal alpha-mannosidase [Zootermopsis nevadensis]	gi|646701567|gb|KDR11229.1| Lysosomal alpha-mannosidase [Zootermopsis nevadensis]	Glycosyl hydrolases family 38 C-terminal domain	Glycosyl hydrolase family 38, C-terminal			GO:0006013, GO:0003824, GO:0015923, GO:0005975, GO:0030246	carbohydrate metabolic process, catalytic activity, mannosidase activity, mannose metabolic process, carbohydrate binding
42	1379.38	-0.27275	0.0666189	-4.09419	4.23643e-05	0.00162219	Mnat_01143	Eukaryotic translation initiation factor 3 subunit E	gi|646698235|gb|KDR09513.1| Eukaryotic translation initiation factor 3 subunit E [Zootermopsis nevadensis]	gi|646698235|gb|KDR09513.1| Eukaryotic translation initiation factor 3 subunit E [Zootermopsis nevadensis]	eIF3 subunit 6 N terminal domain, PCI domain	Proteasome component (PCI) domain, Eukaryotic translation initiation factor 3 subunit E, N-terminal	Eukaryotic translation initiation factor 3 subunit E		GO:0005737, GO:0005852, GO:0005515, GO:0003743	cytoplasm, protein binding, eukaryotic translation initiation factor 3 complex, translation initiation factor activity
43	64.3561	-0.468217	0.133046	-3.5192	0.000432848	0.00840947	Mnat_01232	Dynein heavy chain	gi|922594640|dbj|GAP72865.1| hypothetical protein SAMD00024442_48_18 [Candidatus Symbiothrix dinenymphae]	gi|817198873|ref|XP_012275099.1| PREDICTED: inosine-uridine preferring nucleoside hydrolase-like [Orussus abietinus]	Inosine-uridine preferring nucleoside hydrolase	Inosine/uridine-preferring nucleoside hydrolase domain	Inosine/uridine-preferring nucleoside hydrolase
44	3978.62	-0.402268	0.0865499	-4.64782	3.35466e-06	0.00026221	Mnat_01278	Inter-alpha-trypsin inhibitor heavy chain H4	gi|328712316|ref|XP_001943179.2| PREDICTED: inter-alpha-trypsin inhibitor heavy chain H4-like [Acyrthosiphon pisum]	gi|328712316|ref|XP_001943179.2| PREDICTED: inter-alpha-trypsin inhibitor heavy chain H4-like [Acyrthosiphon pisum]	von Willebrand factor type A domain, Vault protein inter-alpha-trypsin domain	VIT domain, von Willebrand factor, type A			GO:0004252	serine-type endopeptidase activity
45	667.716	-0.234535	0.0672546	-3.48727	0.000487971	0.00901197	Mnat_01317	Xylulose kinase	gi|646699557|gb|KDR10119.1| Xylulose kinase [Zootermopsis nevadensis]	gi|646699557|gb|KDR10119.1| Xylulose kinase [Zootermopsis nevadensis]	FGGY family of carbohydrate kinases, N-terminal domain, FGGY family of carbohydrate kinases, C-terminal domain	Carbohydrate kinase, FGGY, N-terminal, Carbohydrate kinase, FGGY, C-terminal			GO:0016773, GO:0005975	carbohydrate metabolic process, phosphotransferase activity, alcohol group as acceptor
46	830.505	-0.288725	0.0818801	-3.5262	0.00042157	0.00823111	Mnat_01321	CDK5 regulatory subunit-associated protein 3	gi|645026842|ref|XP_008204712.1| PREDICTED: CDK5RAP3-like protein [Nasonia vitripennis]	gi|645026842|ref|XP_008204712.1| PREDICTED: CDK5RAP3-like protein [Nasonia vitripennis]	Protein of unknown function (DUF773), emp24/gp25L/p24 family/GOLD	GOLD domain, Protein of unknown function DUF773	Protein of unknown function DUF773		GO:0016021, GO:0006810	integral component of membrane, transport
47	1843.46	-0.437219	0.1156	-3.78217	0.00015547	0.00407767	Mnat_01346	NADH dehydrogenase [ubiquinone] 1 alpha subcomplex subunit 4	gi|646722121|gb|KDR23224.1| NADH dehydrogenase [ubiquinone] 1 alpha subcomplex subunit 4 [Zootermopsis nevadensis]	gi|646722121|gb|KDR23224.1| NADH dehydrogenase [ubiquinone] 1 alpha subcomplex subunit 4 [Zootermopsis nevadensis]	NADH-ubiquinone reductase complex 1 MLRQ subunit	NADH-ubiquinone reductase complex 1 MLRQ subunit	NADH-ubiquinone reductase complex 1 MLRQ subunit
48	199.679	-0.33887	0.122949	-2.75618	0.00584806	0.0493034	Mnat_01370	ATP-binding cassette sub-family G member 8	gi|646717250|gb|KDR20186.1| ATP-binding cassette sub-family G member 8 [Zootermopsis nevadensis]	gi|646717250|gb|KDR20186.1| ATP-binding cassette sub-family G member 8 [Zootermopsis nevadensis]	ABC transporter, ABC-2 type transporter	ABC transporter-like, ABC-2 type transporter			GO:0016020, GO:0016887, GO:0005524	ATP binding, ATPase activity, membrane
49	1267.39	-0.339167	0.0999534	-3.39325	0.000690677	0.011437	Mnat_01381	26S proteasome complex subunit DSS1			DSS1/SEM1 family	DSS1/SEM1
50	70.7178	-0.587652	0.145591	-4.03631	5.42994e-05	0.00191629	Mnat_01403	Beta-1,3-galactosyltransferase 2	gi|646721783|gb|KDR23013.1| Beta-1,3-galactosyltransferase 2 [Zootermopsis nevadensis]	gi|646721783|gb|KDR23013.1| Beta-1,3-galactosyltransferase 2 [Zootermopsis nevadensis]	Galactosyltransferase	Glycosyl transferase, family 31	Glycosyl transferase, family 31	UniPathway: UPA00378	GO:0016020, GO:0008378, GO:0006486	galactosyltransferase activity, protein glycosylation, membrane
51	725.277	-0.437852	0.10325	-4.24069	2.22838e-05	0.00101689	Mnat_01413	ADP-dependent glucokinase	gi|646721793|gb|KDR23023.1| ADP-dependent glucokinase [Zootermopsis nevadensis]	gi|646721793|gb|KDR23023.1| ADP-dependent glucokinase [Zootermopsis nevadensis]	ADP-specific Phosphofructokinase/Glucokinase conserved region	ADP-specific phosphofructokinase/glucokinase	ADP-specific phosphofructokinase/glucokinase	UniPathway: UPA00109	GO:0016773, GO:0005975	carbohydrate metabolic process, phosphotransferase activity, alcohol group as acceptor
52	108.27	-0.396889	0.125018	-3.17464	0.0015002	0.0196413	Mnat_01443		gi|646705170|gb|KDR13037.1| hypothetical protein L798_13305 [Zootermopsis nevadensis]	gi|198469118|ref|XP_001354917.2| GA17109 [Drosophila pseudoobscura pseudoobscura] >gi|198146723|gb|EAL31973.2| GA17109 [Drosophila pseudoobscura pseudoobscura]	Uncharacterised protein family UPF0640	Uncharacterised protein family UPF0640
53	422.485	-0.513333	0.14708	-3.49017	0.000482717	0.00893596	Mnat_01464	NADH dehydrogenase [ubiquinone] 1 beta subcomplex subunit 9	gi|646708822|gb|KDR14969.1| NADH dehydrogenase [ubiquinone] 1 beta subcomplex subunit 9 [Zootermopsis nevadensis]	gi|646708822|gb|KDR14969.1| NADH dehydrogenase [ubiquinone] 1 beta subcomplex subunit 9 [Zootermopsis nevadensis]	Complex 1 protein (LYR family)	Complex 1 LYR protein
54	5028.74	-1.72608	0.519116	-3.32503	0.000884082	0.0135003	Mnat_01468	Acidic mammalian chitinase	gi|646708815|gb|KDR14962.1| Acidic mammalian chitinase [Zootermopsis nevadensis]	gi|646708815|gb|KDR14962.1| Acidic mammalian chitinase [Zootermopsis nevadensis]	Glycosyl hydrolases family 18	Glycoside hydrolase family 18, catalytic domain		KEGG: 00520+3.2.1.14|MetaCyc: PWY-6902	GO:0004568, GO:0006032, GO:0005975, GO:0004553	chitin catabolic process, chitinase activity, carbohydrate metabolic process, hydrolase activity, hydrolyzing O-glycosyl compounds
55	743.98	-0.423648	0.1076	-3.93726	8.24167e-05	0.00254778	Mnat_01484	Enoyl-CoA hydratase, mitochondrial	gi|506968361|gb|AGM32524.1| putative cyclohex-1-ene-1-carboxyl-coA hydratase, partial [Coptotermes formosanus]	gi|506968361|gb|AGM32524.1| putative cyclohex-1-ene-1-carboxyl-coA hydratase, partial [Coptotermes formosanus]	Enoyl-CoA hydratase/isomerase	Crotonase superfamily			GO:0003824, GO:0008152	metabolic process, catalytic activity
56	768.869	-0.522319	0.157871	-3.30852	0.000937912	0.0139444	Mnat_01523	Dolichyl-phosphate beta-glucosyltransferase	gi|646716425|gb|KDR19680.1| Dolichyl-phosphate beta-glucosyltransferase [Zootermopsis nevadensis]	gi|646716425|gb|KDR19680.1| Dolichyl-phosphate beta-glucosyltransferase [Zootermopsis nevadensis]	Glycosyl transferase family 2	Glycosyltransferase 2-like
57	39.3214	-0.468359	0.169823	-2.75793	0.00581688	0.0491281	Mnat_01566		gi|646712994|gb|KDR17514.1| hypothetical protein L798_07967 [Zootermopsis nevadensis]		Centriole, cilia and spindle-associated	Centriole, cilia and spindle-associated protein			GO:0005856	cytoskeleton
58	856.576	-0.403441	0.108025	-3.73469	0.000187946	0.00460996	Mnat_01568	Probable cytochrome c oxidase subunit 7A, mitochondrial	gi|646712993|gb|KDR17513.1| putative cytochrome c oxidase polypeptide 7A1, mitochondrial [Zootermopsis nevadensis]	gi|646712993|gb|KDR17513.1| putative cytochrome c oxidase polypeptide 7A1, mitochondrial [Zootermopsis nevadensis]			Cytochrome c oxidase, subunit VIIa		GO:0004129, GO:0005746, GO:0009055	electron carrier activity, cytochrome-c oxidase activity, mitochondrial respiratory chain
59	117.769	-0.336999	0.111943	-3.01045	0.0026086	0.028868	Mnat_01823	Transmembrane and coiled-coil domain-containing protein 4	gi|646706261|gb|KDR13589.1| Transmembrane and coiled-coil domain-containing protein 4 [Zootermopsis nevadensis]	gi|646706261|gb|KDR13589.1| Transmembrane and coiled-coil domain-containing protein 4 [Zootermopsis nevadensis]	Protein of unknown function (DUF726)	Protein of unknown function DUF726	Protein of unknown function DUF726
60	117.977	-0.428597	0.126659	-3.38385	0.000714759	0.0116635	Mnat_01836	Cystathionine gamma-lyase	gi|646711317|gb|KDR16532.1| Cystathionine gamma-lyase, partial [Zootermopsis nevadensis]	gi|646711317|gb|KDR16532.1| Cystathionine gamma-lyase, partial [Zootermopsis nevadensis]	Cys/Met metabolism PLP-dependent enzyme	Cys/Met metabolism, pyridoxal phosphate-dependent enzyme	Cys/Met metabolism, pyridoxal phosphate-dependent enzyme		GO:0003824, GO:0030170	catalytic activity, pyridoxal phosphate binding
61	470.616	-0.538848	0.14819	-3.63619	0.000276704	0.00613518	Mnat_02053	Protein transport protein Sec61 subunit gamma	gi|506965704|gb|AGM32204.1| transport protein Sec61 subunit gamma [Coptotermes formosanus]	gi|506965704|gb|AGM32204.1| transport protein Sec61 subunit gamma [Coptotermes formosanus]	SecE/Sec61-gamma subunits of protein translocation complex	Protein translocase complex, SecE/Sec61-gamma subunit			GO:0015031, GO:0006886, GO:0016020, GO:0015450, GO:0006605	protein targeting, protein transport, intracellular protein transport, P-P-bond-hydrolysis-driven protein transmembrane transporter activity, membrane
62	4165.25	-0.505774	0.0736798	-6.86449	6.67296e-12	6.547e-09	Mnat_02056	Elongation factor 1-gamma	gi|646721194|gb|KDR22664.1| Elongation factor 1-gamma, partial [Zootermopsis nevadensis]	gi|646721194|gb|KDR22664.1| Elongation factor 1-gamma, partial [Zootermopsis nevadensis]	Glutathione S-transferase, N-terminal domain, Glutathione S-transferase, C-terminal domain, Elongation factor 1 gamma, conserved domain	Glutathione S-transferase, C-terminal, Glutathione S-transferase, N-terminal, Translation elongation factor EF1B, gamma chain, conserved			GO:0003746, GO:0006414, GO:0005515	translational elongation, protein binding, translation elongation factor activity
63	494.815	-0.363306	0.081454	-4.46026	8.18606e-06	0.00048759	Mnat_02075		gi|646703150|gb|KDR11966.1| putative family 31 glucosidase [Zootermopsis nevadensis]	gi|646703150|gb|KDR11966.1| putative family 31 glucosidase [Zootermopsis nevadensis]	Glycosyl hydrolases family 31	Glycoside hydrolase family 31			GO:0003824, GO:0005975, GO:0004553	catalytic activity, carbohydrate metabolic process, hydrolase activity, hydrolyzing O-glycosyl compounds
64	1755.99	-0.266206	0.0638748	-4.16762	3.07797e-05	0.00128505	Mnat_02080	Cyclic AMP-responsive element-binding protein 3-like protein 4	gi|646703146|gb|KDR11962.1| Cyclic AMP-responsive element-binding protein 3-like protein 4 [Zootermopsis nevadensis]	gi|646703146|gb|KDR11962.1| Cyclic AMP-responsive element-binding protein 3-like protein 4 [Zootermopsis nevadensis]	bZIP transcription factor	Basic-leucine zipper domain	cAMP-responsive element-binding protein 3-like protein 4		GO:0043565, GO:0030968, GO:0003700, GO:0006355, GO:0045944, GO:0035497	regulation of transcription, DNA-templated, cAMP response element binding, endoplasmic reticulum unfolded protein response, transcription factor activity, sequence-specific DNA binding, sequence-specific DNA binding, positive regulation of transcription from RNA polymerase II promoter
65	23.9811	-1.29792	0.410426	-3.16236	0.00156496	0.0201367	Mnat_02160	Scavenger receptor class B member 1	gi|646717727|gb|KDR20474.1| Scavenger receptor class B member 1 [Zootermopsis nevadensis]	gi|646717727|gb|KDR20474.1| Scavenger receptor class B member 1 [Zootermopsis nevadensis]	CD36 family	CD36 antigen	CD36 antigen		GO:0007155, GO:0016020	cell adhesion, membrane
66	2289.27	-0.385352	0.0800166	-4.8159	1.46537e-06	0.000140265	Mnat_02163	NADH dehydrogenase [ubiquinone] iron-sulfur protein 2, mitochondrial	gi|668464923|gb|KFB52161.1| hypothetical protein ZHAS_00020488 [Anopheles sinensis]	gi|170051629|ref|XP_001861851.1| NADH dehydrogenase iron-sulfur protein 2, mitochondrial [Culex quinquefasciatus] >gi|167872807|gb|EDS36190.1| NADH dehydrogenase iron-sulfur protein 2, mitochondrial [Culex quinquefasciatus]	Respiratory-chain NADH dehydrogenase, 49 Kd subunit	NADH-quinone oxidoreductase, subunit D			GO:0051287, GO:0048038, GO:0016651, GO:0055114	quinone binding, NAD binding, oxidoreductase activity, acting on NAD(P)H, oxidation-reduction process
67	134.058	-0.389049	0.121042	-3.21417	0.00130824	0.0176937	Mnat_02171	Sepiapterin reductase	gi|646711387|gb|KDR16573.1| Sepiapterin reductase [Zootermopsis nevadensis]	gi|646711387|gb|KDR16573.1| Sepiapterin reductase [Zootermopsis nevadensis]	short chain dehydrogenase	Short-chain dehydrogenase/reductase SDR		KEGG: 00790+1.1.1.153|MetaCyc: PWY-5663	GO:0006729, GO:0008152, GO:0004757, GO:0055114, GO:0016491	metabolic process, tetrahydrobiopterin biosynthetic process, oxidation-reduction process, oxidoreductase activity, sepiapterin reductase activity
68	610.797	-0.242155	0.0850049	-2.84872	0.00438961	0.0410167	Mnat_02213	2-hydroxyacylsphingosine 1-beta-galactosyltransferase	gi|646699728|gb|KDR10226.1| UDP-glucuronosyltransferase 2B31 [Zootermopsis nevadensis]	gi|646699728|gb|KDR10226.1| UDP-glucuronosyltransferase 2B31 [Zootermopsis nevadensis]	UDP-glucoronosyl and UDP-glucosyl transferase	UDP-glucuronosyl/UDP-glucosyltransferase	UDP-glucuronosyl/UDP-glucosyltransferase		GO:0016758, GO:0008152	metabolic process, transferase activity, transferring hexosyl groups
69	44045.1	-0.496159	0.093273	-5.31943	1.04093e-07	2.20819e-05	Mnat_02219	Myosin regulatory light chain 2	gi|359326579|gb|AEV23878.1| myosin light chain variant 2 [Periplaneta americana]	gi|359326579|gb|AEV23878.1| myosin light chain variant 2 [Periplaneta americana]	EF hand	EF-hand domain			GO:0005509	calcium ion binding
70	169.866	-0.306287	0.101668	-3.01263	0.00258995	0.0287679	Mnat_02220		gi|646699718|gb|KDR10216.1| hypothetical protein L798_15715 [Zootermopsis nevadensis]		Copper/zinc superoxide dismutase (SODC)	Superoxide dismutase, copper/zinc binding domain		MetaCyc: PWY-6854	GO:0046872, GO:0006801, GO:0055114	superoxide metabolic process, metal ion binding, oxidation-reduction process
71	849.527	-0.27586	0.0671588	-4.10758	3.9983e-05	0.00156133	Mnat_02229	26S proteasome non-ATPase regulatory subunit 6	gi|646719799|gb|KDR21785.1| 26S proteasome non-ATPase regulatory subunit 6 [Zootermopsis nevadensis]	gi|646719799|gb|KDR21785.1| 26S proteasome non-ATPase regulatory subunit 6 [Zootermopsis nevadensis]	26S proteasome subunit RPN7, PCI domain	26S proteasome, regulatory subunit Rpn7, Proteasome component (PCI) domain			GO:0005515	protein binding
72	1216.8	-0.457144	0.0555095	-8.23542	1.78926e-16	7.02196e-13	Mnat_02233	Delta(24)-sterol reductase	gi|646719808|gb|KDR21794.1| 24-dehydrocholesterol reductase [Zootermopsis nevadensis]	gi|646719808|gb|KDR21794.1| 24-dehydrocholesterol reductase [Zootermopsis nevadensis]	FAD binding domain	FAD linked oxidase, N-terminal			GO:0003824, GO:0050660, GO:0016614, GO:0055114, GO:0016491	catalytic activity, oxidation-reduction process, oxidoreductase activity, acting on CH-OH group of donors, oxidoreductase activity, flavin adenine dinucleotide binding
73	260.58	-0.609229	0.13106	-4.64848	3.34396e-06	0.00026221	Mnat_02260	Lethal(2)neighbour of tid protein	gi|646709822|gb|KDR15511.1| hypothetical protein L798_10577, partial [Zootermopsis nevadensis]	gi|817214548|ref|XP_012283509.1| PREDICTED: lethal(2)neighbour of Tid protein [Orussus abietinus] >gi|817214550|ref|XP_012283510.1| PREDICTED: lethal(2)neighbour of Tid protein [Orussus abietinus] >gi|817214553|ref|XP_012283511.1| PREDICTED: lethal(2)neighbour of Tid protein [Orussus abietinus]	ALG3 protein	Glycosyltransferase, ALG3	Glycosyltransferase, ALG3	KEGG: 00510+2.4.1.258|KEGG: 00513+2.4.1.258|UniPathway: UPA00378	GO:0016758, GO:0016021, GO:0005783	integral component of membrane, endoplasmic reticulum, transferase activity, transferring hexosyl groups
74	120.172	-0.490229	0.139501	-3.51417	0.000441134	0.00844383	Mnat_02284	Chitobiosyldiphosphodolichol beta-mannosyltransferase	gi|646701398|gb|KDR11140.1| Chitobiosyldiphosphodolichol beta-mannosyltransferase [Zootermopsis nevadensis]	gi|646701398|gb|KDR11140.1| Chitobiosyldiphosphodolichol beta-mannosyltransferase [Zootermopsis nevadensis]	Glycosyl transferases group 1		Chitobiosyldiphosphodolichol beta-mannosyltransferase ALG1-like	KEGG: 00510+2.4.1.142|KEGG: 00513+2.4.1.142|UniPathway: UPA00378	GO:0016757	transferase activity, transferring glycosyl groups
75	570.691	-0.29025	0.0790801	-3.67033	0.000242238	0.00554321	Mnat_02344	Glycerol-3-phosphate dehydrogenase, mitochondrial	gi|646719114|gb|KDR21344.1| Glycerol-3-phosphate dehydrogenase, mitochondrial [Zootermopsis nevadensis]	gi|646719114|gb|KDR21344.1| Glycerol-3-phosphate dehydrogenase, mitochondrial [Zootermopsis nevadensis]	EF-hand domain pair, FAD dependent oxidoreductase, C-terminal domain of alpha-glycerophosphate oxidase	Alpha-glycerophosphate oxidase, C-terminal, FAD dependent oxidoreductase, EF-hand domain		KEGG: 00564+1.1.5.3|MetaCyc: PWY-4261|MetaCyc: PWY-6118|MetaCyc: PWY-6952	GO:0009331, GO:0004368, GO:0005509, GO:0006072, GO:0055114, GO:0016491	calcium ion binding, glycerol-3-phosphate metabolic process, oxidoreductase activity, glycerol-3-phosphate dehydrogenase complex, oxidation-reduction process, glycerol-3-phosphate dehydrogenase activity
76	212.444	-0.469436	0.111293	-4.21802	2.46458e-05	0.00111073	Mnat_02378	Angiotensin-converting enzyme	gi|646716035|gb|KDR19442.1| Angiotensin-converting enzyme [Zootermopsis nevadensis]	gi|646716035|gb|KDR19442.1| Angiotensin-converting enzyme [Zootermopsis nevadensis]	Angiotensin-converting enzyme	Peptidase M2, peptidyl-dipeptidase A	Peptidase M2, peptidyl-dipeptidase A		GO:0006508, GO:0016020, GO:0008237, GO:0008241	peptidyl-dipeptidase activity, metallopeptidase activity, proteolysis, membrane
77	80.6238	-0.459979	0.145428	-3.16292	0.00156193	0.0201367	Mnat_02406	Valacyclovir hydrolase	gi|646714506|gb|KDR18436.1| Valacyclovir hydrolase [Zootermopsis nevadensis]	gi|646714506|gb|KDR18436.1| Valacyclovir hydrolase [Zootermopsis nevadensis]	alpha/beta hydrolase fold	Alpha/beta hydrolase fold-1
78	1363.58	-0.347436	0.0930269	-3.73479	0.000187873	0.00460996	Mnat_02409	F-box/LRR-repeat protein 2	gi|646720765|gb|KDR22374.1| F-box/LRR-repeat protein 2, partial [Zootermopsis nevadensis]	gi|646720765|gb|KDR22374.1| F-box/LRR-repeat protein 2, partial [Zootermopsis nevadensis]	F-box-like	F-box domain			GO:0005515	protein binding
79	1636.96	-0.321342	0.103427	-3.10694	0.00189037	0.0230039	Mnat_02440		gi|646713525|gb|KDR17840.1| hypothetical protein L798_06789, partial [Zootermopsis nevadensis]	gi|642922296|ref|XP_008193098.1| PREDICTED: PDZ and LIM domain protein Zasp isoform X4 [Tribolium castaneum]					GO:0005515	protein binding
80	4008.99	-0.258997	0.076055	-3.40538	0.000660709	0.0112007	Mnat_02486	Cytochrome b-c1 complex subunit 2, mitochondrial	gi|646718891|gb|KDR21194.1| Cytochrome b-c1 complex subunit 2, mitochondrial [Zootermopsis nevadensis]	gi|646718891|gb|KDR21194.1| Cytochrome b-c1 complex subunit 2, mitochondrial [Zootermopsis nevadensis]	Insulinase (Peptidase family M16), Peptidase M16 inactive domain	Peptidase M16, C-terminal, Peptidase M16, N-terminal			GO:0003824, GO:0046872	catalytic activity, metal ion binding
81	320.532	-0.28913	0.0861765	-3.35509	0.000793382	0.012555	Mnat_02520	Ubiquitin-like protein 7	gi|646714286|gb|KDR18317.1| Ubiquitin-like protein 7 [Zootermopsis nevadensis]	gi|646714286|gb|KDR18317.1| Ubiquitin-like protein 7 [Zootermopsis nevadensis]			Ubiquilin		GO:0005515	protein binding
82	331.312	-0.37481	0.125724	-2.98122	0.00287107	0.0309122	Mnat_02543	3-hydroxyacyl-CoA dehydrogenase type-2	gi|506968887|gb|AGM32787.1| hydroxyacyl dehydrogenase [Coptotermes formosanus]	gi|506968887|gb|AGM32787.1| hydroxyacyl dehydrogenase [Coptotermes formosanus]	short chain dehydrogenase	Short-chain dehydrogenase/reductase SDR			GO:0008152, GO:0016491	metabolic process, oxidoreductase activity
83	3836.67	-0.209949	0.0585051	-3.58856	0.000332513	0.00698682	Mnat_02546	Isocitrate dehydrogenase [NAD] subunit gamma, mitochondrial	gi|646704600|gb|KDR12704.1| Patched domain-containing protein 3 [Zootermopsis nevadensis]	gi|646704600|gb|KDR12704.1| Patched domain-containing protein 3 [Zootermopsis nevadensis]	Isocitrate/isopropylmalate dehydrogenase, Patched family	Patched, Isopropylmalate dehydrogenase-like domain	Isocitrate and isopropylmalate dehydrogenases family	KEGG: 00020+1.1.1.41|MetaCyc: PWY-5690|MetaCyc: PWY-6549|Reactome: REACT_1046	GO:0000287, GO:0016616, GO:0051287, GO:0016020, GO:0006099, GO:0004449, GO:0008158, GO:0055114	magnesium ion binding, NAD binding, isocitrate dehydrogenase (NAD+) activity, hedgehog receptor activity, oxidoreductase activity, acting on the CH-OH group of donors, NAD or NADP as acceptor, oxidation-reduction process, membrane, tricarboxylic acid cycle
84	5636.55	-0.219922	0.0719321	-3.05736	0.00223299	0.0259045	Mnat_02619	Ligand of Numb protein X 2	gi|646723246|gb|KDR23920.1| Ligand of Numb protein X 2 [Zootermopsis nevadensis]	gi|646723246|gb|KDR23920.1| Ligand of Numb protein X 2 [Zootermopsis nevadensis]	PDZ domain (Also known as DHR or GLGF)	PDZ domain			GO:0005515	protein binding
85	361.053	-0.25821	0.0915319	-2.82099	0.00478756	0.043143	Mnat_02636		gi|646703787|gb|KDR12280.1| hypothetical protein L798_13769 [Zootermopsis nevadensis]	gi|919079264|ref|XP_013420800.1| PREDICTED: F-box/LRR-repeat protein 13-like [Lingula anatina]
86	744.858	-0.282491	0.101873	-2.77297	0.00555465	0.0477007	Mnat_02660	Peptidyl-alpha-hydroxyglycine alpha-amidating lyase 1	gi|646714824|gb|KDR18657.1| Peptidyl-alpha-hydroxyglycine alpha-amidating lyase 1 [Zootermopsis nevadensis]	gi|646714824|gb|KDR18657.1| Peptidyl-alpha-hydroxyglycine alpha-amidating lyase 1 [Zootermopsis nevadensis]	NHL repeat	NHL repeat			GO:0003824, GO:0006518, GO:0016020, GO:0005515	protein binding, peptide metabolic process, membrane, catalytic activity
87	1299.17	-0.276156	0.0835043	-3.30708	0.000942728	0.0139444	Mnat_02733	CBM21 domain-containing protein	gi|646698203|gb|KDR09481.1| CBM21 domain-containing protein [Zootermopsis nevadensis]	gi|646698203|gb|KDR09481.1| CBM21 domain-containing protein [Zootermopsis nevadensis]	Carbohydrate/starch-binding module (family 21)	CBM21 (carbohydrate binding type-21) domain			GO:0005515	protein binding
88	460.38	-0.868573	0.149786	-5.79874	6.68133e-09	2.09767e-06	Mnat_02837	Probable L-threonine 3-dehydrogenase	gi|646717346|gb|KDR20240.1| Sorbitol dehydrogenase [Zootermopsis nevadensis]	gi|646717346|gb|KDR20240.1| Sorbitol dehydrogenase [Zootermopsis nevadensis]	Alcohol dehydrogenase GroES-like domain, Zinc-binding dehydrogenase	Alcohol dehydrogenase, C-terminal, Alcohol dehydrogenase, N-terminal	Alcohol dehydrogenase superfamily, zinc-type		GO:0008270, GO:0055114, GO:0016491	oxidation-reduction process, oxidoreductase activity, zinc ion binding
89	433.643	-0.326279	0.0682151	-4.78309	1.72618e-06	0.000155733	Mnat_02896	DCN1-like protein 1	gi|646715318|gb|KDR18960.1| DCN1-like protein 1 [Zootermopsis nevadensis]	gi|646715318|gb|KDR18960.1| DCN1-like protein 1 [Zootermopsis nevadensis]	Cullin binding, UBA-like domain	Potentiating neddylation domain	Defective-in-cullin neddylation protein		GO:0005515	protein binding
90	666.844	-0.332472	0.0977211	-3.40226	0.000668322	0.0113053	Mnat_02940	Coatomer subunit epsilon	gi|817197450|ref|XP_012274342.1| PREDICTED: coatomer subunit epsilon [Orussus abietinus]	gi|817197450|ref|XP_012274342.1| PREDICTED: coatomer subunit epsilon [Orussus abietinus]	Coatomer epsilon subunit		Coatomer, epsilon subunit		GO:0006890, GO:0005515, GO:0005198	protein binding, structural molecule activity, retrograde vesicle-mediated transport, Golgi to ER
91	329.843	-0.302698	0.108043	-2.80166	0.00508406	0.0450393	Mnat_02961	Cation transport regulator-like protein 2	gi|646697208|gb|KDR09038.1| Cation transport regulator-like protein 2 [Zootermopsis nevadensis]	gi|646697208|gb|KDR09038.1| Cation transport regulator-like protein 2 [Zootermopsis nevadensis]	ChaC-like protein	ChaC-like protein	ChaC-like protein
92	48.4642	-0.466558	0.168896	-2.76239	0.00573796	0.0487883	Mnat_02969
93	1613.18	-0.521352	0.126326	-4.12703	3.67473e-05	0.00147158	Mnat_02975	40S ribosomal protein S21	gi|646703047|gb|KDR11921.1| 40S ribosomal protein S21 [Zootermopsis nevadensis]	gi|646703047|gb|KDR11921.1| 40S ribosomal protein S21 [Zootermopsis nevadensis]	Ribosomal protein S21e	Ribosomal protein S21e	Ribosomal protein S21e		GO:0003735, GO:0006412, GO:0005840, GO:0005622	ribosome, intracellular, translation, structural constituent of ribosome
94	10299	-0.22447	0.0600278	-3.73943	0.000184439	0.0045524	Mnat_03028	Glutamine synthetase 2 cytoplasmic	gi|646714571|gb|KDR18484.1| Glutamine synthetase 2 cytoplasmic [Zootermopsis nevadensis]	gi|646714571|gb|KDR18484.1| Glutamine synthetase 2 cytoplasmic [Zootermopsis nevadensis]	Glutamine synthetase, catalytic domain, Glutamine synthetase, beta-Grasp domain	Glutamine synthetase, catalytic domain, Glutamine synthetase, beta-Grasp domain		Reactome: REACT_13	GO:0004356, GO:0003824, GO:0006807, GO:0006542	catalytic activity, nitrogen compound metabolic process, glutamate-ammonia ligase activity, glutamine biosynthetic process
95	2495.42	-0.250879	0.0606757	-4.13476	3.55333e-05	0.00143026	Mnat_03035		gi|646714568|gb|KDR18481.1| hypothetical protein L798_07670, partial [Zootermopsis nevadensis]	gi|501295849|dbj|BAN20940.1| failed axon connections protein, putative [Riptortus pedestris]	Glutathione S-transferase, C-terminal domain	Glutathione S-transferase, C-terminal	Failed axon connections
96	1183.86	-0.442347	0.114247	-3.87185	0.000108014	0.00316344	Mnat_03062	60S ribosomal protein L24	gi|646703089|gb|KDR11935.1| 60S ribosomal protein L24 [Zootermopsis nevadensis]	gi|646703089|gb|KDR11935.1| 60S ribosomal protein L24 [Zootermopsis nevadensis]	Ribosomal protein L24e	Ribosomal protein L24e-related	Ribosomal protein L24e-related
97	474.511	-0.305869	0.10432	-2.93202	0.0033676	0.0344854	Mnat_03064	Lambda-crystallin-like protein	gi|646703088|gb|KDR11934.1| Lambda-crystallin-like protein [Zootermopsis nevadensis]	gi|646703088|gb|KDR11934.1| Lambda-crystallin-like protein [Zootermopsis nevadensis]	3-hydroxyacyl-CoA dehydrogenase, NAD binding domain, 3-hydroxyacyl-CoA dehydrogenase, C-terminal domain	3-hydroxyacyl-CoA dehydrogenase, NAD binding, 3-hydroxyacyl-CoA dehydrogenase, C-terminal		KEGG: 00062+4.2.1.17+1.1.1.35|KEGG: 00071+4.2.1.17+1.1.1.35|KEGG: 00120+1.1.1.35|KEGG: 00280+4.2.1.17+1.1.1.35|KEGG: 00281+4.2.1.17+1.1.1.35|KEGG: 00310+4.2.1.17+1.1.1.35|KEGG: 00360+4.2.1.17|KEGG: 00362+4.2.1.17+1.1.1.35|KEGG: 00380+4.2.1.17+1.1.1.35|KEGG: 00410+4.2.1.17|KEGG: 00592+4.2.1.17|KEGG: 00623+1.1.1.35|KEGG: 00627+4.2.1.17|KEGG: 00640+4.2.1.17|KEGG: 00650+4.2.1.17+1.1.1.35|KEGG: 00720+…	GO:0006631, GO:0003857, GO:0055114, GO:0016491	fatty acid metabolic process, oxidation-reduction process, 3-hydroxyacyl-CoA dehydrogenase activity, oxidoreductase activity
98	2524.87	-0.312618	0.0651512	-4.79835	1.59975e-06	0.000151282	Mnat_03110	Mitochondrial-processing peptidase subunit beta	gi|646708698|gb|KDR14885.1| Mitochondrial-processing peptidase subunit beta [Zootermopsis nevadensis]	gi|646708698|gb|KDR14885.1| Mitochondrial-processing peptidase subunit beta [Zootermopsis nevadensis]	Insulinase (Peptidase family M16), Peptidase M16 inactive domain	Peptidase M16, C-terminal, Peptidase M16, N-terminal			GO:0006508, GO:0046872, GO:0004222, GO:0003824	catalytic activity, proteolysis, metalloendopeptidase activity, metal ion binding
99	187.329	-0.389415	0.0916488	-4.24899	2.14737e-05	0.000991536	Mnat_03126	Probable aminoacyl tRNA synthase complex-interacting multifunctional protein 2	gi|646714430|gb|KDR18392.1| putative aminoacyl tRNA synthetase complex-interacting multifunctional protein 2 [Zootermopsis nevadensis]	gi|646714430|gb|KDR18392.1| putative aminoacyl tRNA synthetase complex-interacting multifunctional protein 2 [Zootermopsis nevadensis]
100	5135	-0.468824	0.102649	-4.56725	4.94174e-06	0.000349439	Mnat_03130	40S ribosomal protein S15a	gi|646709757|gb|KDR15478.1| 40S ribosomal protein S15a [Zootermopsis nevadensis]	gi|646709757|gb|KDR15478.1| 40S ribosomal protein S15a [Zootermopsis nevadensis]	Ribosomal protein S8	Ribosomal protein S8	Ribosomal protein S8		GO:0003735, GO:0005840, GO:0006412	ribosome, translation, structural constituent of ribosome
101	130.743	-0.319879	0.109256	-2.9278	0.00341373	0.0346628	Mnat_03185		gi|646695744|gb|KDR08466.1| hypothetical protein L798_01223 [Zootermopsis nevadensis]	gi|852808191|ref|XP_012892241.1| PREDICTED: zinc finger protein 180-like [Dipodomys ordii]	C2H2-type zinc finger				GO:0046872, GO:0003676	nucleic acid binding, metal ion binding
102	216.401	-0.312746	0.103305	-3.0274	0.00246669	0.0277379	Mnat_03219		gi|755927464|ref|XP_011304297.1| PREDICTED: uncharacterized protein LOC105267261 isoform X2 [Fopius arisanus]	gi|805777739|ref|XP_012138338.1| PREDICTED: cyclin-dependent kinase inhibitor 1-like isoform X2 [Megachile rotundata]	Cyclin-dependent kinase inhibitor	Cyclin-dependent kinase inhibitor			GO:0007050, GO:0004861, GO:0005634	cell cycle arrest, nucleus, cyclin-dependent protein serine/threonine kinase inhibitor activity
103	1145.15	-0.659896	0.131656	-5.01227	5.37928e-07	6.61301e-05	Mnat_03229	Glutathione S-transferase omega-1	gi|429326689|gb|AFZ78680.1| glutathione S-transferase [Coptotermes formosanus]	gi|429326689|gb|AFZ78680.1| glutathione S-transferase [Coptotermes formosanus]	Glutathione S-transferase, N-terminal domain, Glutathione S-transferase, C-terminal domain	Glutathione S-transferase, N-terminal		KEGG: 00053+1.8.5.1|KEGG: 00480+2.5.1.18+1.8.5.1|KEGG: 00980+2.5.1.18|KEGG: 00982+2.5.1.18|MetaCyc: PWY-2261|MetaCyc: PWY-4061|MetaCyc: PWY-4202|MetaCyc: PWY-6370|MetaCyc: PWY-6842|MetaCyc: PWY-7112|MetaCyc: PWY-7533|Reactome: REACT_11193|Reactome: REACT_13433	GO:0005737, GO:0004364, GO:0008152, GO:0005515	metabolic process, protein binding, glutathione transferase activity, cytoplasm
104	14846.6	-0.222976	0.0591356	-3.77059	0.000162865	0.0041705	Mnat_03267	Aconitate hydratase, mitochondrial	gi|646708130|gb|KDR14559.1| Aconitate hydratase, mitochondrial [Zootermopsis nevadensis]	gi|646708130|gb|KDR14559.1| Aconitate hydratase, mitochondrial [Zootermopsis nevadensis]	Aconitase C-terminal domain, Aconitase family (aconitate hydratase)	Aconitase/3-isopropylmalate dehydratase large subunit, alpha/beta/alpha domain, Aconitase A/isopropylmalate dehydratase small subunit, swivel domain	Aconitase/isopropylmalate dehydratase	KEGG: 00290+4.2.1.33|UniPathway: UPA00048	GO:0003994, GO:0006099, GO:0051539, GO:0008152	metabolic process, 4 iron, 4 sulfur cluster binding, aconitate hydratase activity, tricarboxylic acid cycle
105	130.465	-0.415499	0.117517	-3.53565	0.000406766	0.00802188	Mnat_03270	Evolutionarily conserved signaling intermediate in Toll pathway, mitochondrial	gi|646697027|gb|KDR08946.1| Evolutionarily conserved signaling intermediate in Toll pathway, mitochondrial [Zootermopsis nevadensis]	gi|646697027|gb|KDR08946.1| Evolutionarily conserved signaling intermediate in Toll pathway, mitochondrial [Zootermopsis nevadensis]	Evolutionarily conserved signalling intermediate in Toll pathway, C-terminal domain of the ECSIT protein	ECSIT, C-terminal domain, ECSIT	ECSIT
106	468.434	-0.219088	0.0626731	-3.49573	0.000472763	0.00882742	Mnat_03309	ATP-dependent RNA helicase DDX42	gi|646695667|gb|KDR08431.1| hypothetical protein L798_01778 [Zootermopsis nevadensis]	gi|749771950|ref|XP_011141579.1| PREDICTED: ATP-dependent RNA helicase DDX42 [Harpegnathos saltator] >gi|749771952|ref|XP_011141580.1| PREDICTED: ATP-dependent RNA helicase DDX42 [Harpegnathos saltator] >gi|307204462|gb|EFN83169.1| ATP-dependent RNA helicase DDX42 [Harpegnathos saltator]	DEAD/DEAH box helicase, Helicase conserved C-terminal domain	Helicase, C-terminal, DEAD/DEAH box helicase domain			GO:0005524, GO:0003676	nucleic acid binding, ATP binding
107	379.67	-0.546803	0.177237	-3.08515	0.0020345	0.024159	Mnat_03313	Troponin C	gi|506967995|gb|AGM32341.1| troponin C-like protein [Coptotermes formosanus]	gi|506967995|gb|AGM32341.1| troponin C-like protein [Coptotermes formosanus]	EF-hand domain pair	EF-hand domain			GO:0005509	calcium ion binding
108	475.999	-0.268459	0.0818665	-3.27923	0.00104091	0.0150186	Mnat_03330	D-2-hydroxyglutarate dehydrogenase, mitochondrial	gi|646699385|gb|KDR10015.1| D-2-hydroxyglutarate dehydrogenase, mitochondrial [Zootermopsis nevadensis]	gi|646699385|gb|KDR10015.1| D-2-hydroxyglutarate dehydrogenase, mitochondrial [Zootermopsis nevadensis]	FAD linked oxidases, C-terminal domain, FAD binding domain	FAD linked oxidase, N-terminal, FAD-linked oxidase, C-terminal			GO:0003824, GO:0050660, GO:0016614, GO:0055114, GO:0016491	catalytic activity, oxidation-reduction process, oxidoreductase activity, oxidoreductase activity, acting on CH-OH group of donors, flavin adenine dinucleotide binding
109	2913.4	-0.365345	0.113325	-3.22387	0.00126471	0.0172647	Mnat_03345	60S acidic ribosomal protein P2	gi|506965748|gb|AGM32226.1| 60S acidic ribosomal protein P2 [Coptotermes formosanus]	gi|506965748|gb|AGM32226.1| 60S acidic ribosomal protein P2 [Coptotermes formosanus]	60s Acidic ribosomal protein				GO:0003735, GO:0006414, GO:0005840, GO:0005622	translational elongation, ribosome, intracellular, structural constituent of ribosome
110	475.948	-0.344877	0.0901466	-3.82573	0.000130384	0.0035658	Mnat_03355	Endoplasmic reticulum resident protein 29	gi|646720841|gb|KDR22424.1| Endoplasmic reticulum protein ERp29 [Zootermopsis nevadensis]	gi|646720841|gb|KDR22424.1| Endoplasmic reticulum protein ERp29 [Zootermopsis nevadensis]	Endoplasmic reticulum protein ERp29, C-terminal domain, ERp29, N-terminal domain	ERp29, N-terminal, Endoplasmic reticulum, protein ERp29, C-terminal			GO:0009306, GO:0005783, GO:0005788	protein secretion, endoplasmic reticulum lumen, endoplasmic reticulum
111	111.151	-0.469884	0.108583	-4.32742	1.50864e-05	0.000773943	Mnat_03370	Protein C20orf29	gi|646706595|gb|KDR13731.1| hypothetical protein L798_12129 [Zootermopsis nevadensis]	gi|291228815|ref|XP_002734372.1| PREDICTED: AP-5 complex subunit sigma-1-like [Saccoglossus kowalevskii]	AP-5 complex subunit sigma-1	AP-5 complex subunit sigma-1	AP-5 complex subunit sigma-1		GO:0016197, GO:0030119, GO:0000724	endosomal transport, double-strand break repair via homologous recombination, AP-type membrane coat adaptor complex
112	3463.52	-0.529833	0.117567	-4.50667	6.58543e-06	0.000434361	Mnat_03395	40S ribosomal protein S15	gi|646714287|gb|KDR18318.1| 40S ribosomal protein S15 [Zootermopsis nevadensis]	gi|646714287|gb|KDR18318.1| 40S ribosomal protein S15 [Zootermopsis nevadensis]	Ribosomal protein S19	Ribosomal protein S19/S15	Ribosomal protein S19/S15		GO:0003735, GO:0003723, GO:0015935, GO:0005840, GO:0006412	small ribosomal subunit, RNA binding, ribosome, translation, structural constituent of ribosome
113	284.023	-0.322082	0.106364	-3.02813	0.00246075	0.0277109	Mnat_03461	Glucosamine-6-phosphate isomerase	gi|642919261|ref|XP_008191798.1| PREDICTED: glucosamine-6-phosphate isomerase isoform X2 [Tribolium castaneum]	gi|642919261|ref|XP_008191798.1| PREDICTED: glucosamine-6-phosphate isomerase isoform X2 [Tribolium castaneum]	Glucosamine-6-phosphate isomerases/6-phosphogluconolactonase	Glucosamine/galactosamine-6-phosphate isomerase	Glucosamine-6-phosphate isomerase	KEGG: 00520+3.5.99.6|MetaCyc: PWY-5514|MetaCyc: PWY-6855|MetaCyc: PWY-6906|UniPathway: UPA00629	GO:0005975, GO:0006044, GO:0004342	N-acetylglucosamine metabolic process, glucosamine-6-phosphate deaminase activity, carbohydrate metabolic process
114	455.271	-0.259036	0.0640417	-4.0448	5.23676e-05	0.00185988	Mnat_03524	ATP-binding cassette sub-family B member 7, mitochondrial	gi|646701964|gb|KDR11431.1| ATP-binding cassette sub-family B member 7, mitochondrial, partial [Zootermopsis nevadensis]	gi|646701964|gb|KDR11431.1| ATP-binding cassette sub-family B member 7, mitochondrial, partial [Zootermopsis nevadensis]	ABC transporter transmembrane region, ABC transporter	ABC transporter type 1, transmembrane domain, ABC transporter-like			GO:0042626, GO:0016021, GO:0006810, GO:0016887, GO:0055085, GO:0005524	integral component of membrane, ATPase activity, ATP binding, ATPase activity, coupled to transmembrane movement of substances, transmembrane transport, transport
115	6979.49	-0.449238	0.100041	-4.49055	7.10389e-06	0.000457036	Mnat_03531	40S ribosomal protein S4	gi|646718218|gb|KDR20779.1| 40S ribosomal protein S4 [Zootermopsis nevadensis]	gi|646718218|gb|KDR20779.1| 40S ribosomal protein S4 [Zootermopsis nevadensis]	Ribosomal family S4e, RS4NT (NUC023) domain, S4 domain, 40S ribosomal protein S4 C-terminus, KOW motif	40S ribosomal protein S4, C-terminal domain, Ribosomal protein S4e, central region, Ribosomal protein S4e, N-terminal, RNA-binding S4 domain, KOW	Ribosomal protein S4e		GO:0003735, GO:0005840, GO:0003723, GO:0006412, GO:0005622	RNA binding, ribosome, intracellular, translation, structural constituent of ribosome
116	772.303	-0.424077	0.148128	-2.86292	0.00419758	0.0397428	Mnat_03540		gi|646718216|gb|KDR20777.1| hypothetical protein L798_05020 [Zootermopsis nevadensis]
117	269.577	-0.621793	0.146012	-4.2585	2.05805e-05	0.000967284	Mnat_03632	CDP-diacylglycerol--glycerol-3-phosphate 3-phosphatidyltransferase, mitochondrial	gi|817052752|ref|XP_012258147.1| PREDICTED: CDP-diacylglycerol--glycerol-3-phosphate 3-phosphatidyltransferase, mitochondrial [Athalia rosae]	gi|817052752|ref|XP_012258147.1| PREDICTED: CDP-diacylglycerol--glycerol-3-phosphate 3-phosphatidyltransferase, mitochondrial [Athalia rosae]			Phospholipase D, phosphatidylserine synthase type	KEGG: 00564+2.7.8.5|MetaCyc: PWY-5269|MetaCyc: PWY-5668|UniPathway: UPA00084	GO:0003824, GO:0016780, GO:0008654	phospholipid biosynthetic process, phosphotransferase activity, for other substituted phosphate groups, catalytic activity
118	355.472	-0.452624	0.133642	-3.38684	0.000707039	0.0116156	Mnat_03657	L-xylulose reductase	gi|646700897|gb|KDR10850.1| L-xylulose reductase [Zootermopsis nevadensis]	gi|646700897|gb|KDR10850.1| L-xylulose reductase [Zootermopsis nevadensis]	short chain dehydrogenase	Short-chain dehydrogenase/reductase SDR			GO:0008152, GO:0016491	metabolic process, oxidoreductase activity
119	313.298	-0.290889	0.0969649	-2.99994	0.00270035	0.029602	Mnat_03679	Transcription factor MafK	gi|506968819|gb|AGM32753.1| transcription factor mafG-like protein [Coptotermes formosanus]	gi|506968819|gb|AGM32753.1| transcription factor mafG-like protein [Coptotermes formosanus]	bZIP Maf transcription factor	Basic leucine zipper domain, Maf-type	Transcription factor Maf		GO:0003700, GO:0006355, GO:0005634, GO:0043565, GO:0003677	nucleus, regulation of transcription, DNA-templated, DNA binding, transcription factor activity, sequence-specific DNA binding, sequence-specific DNA binding
120	559.583	-0.374178	0.0933547	-4.00813	6.12005e-05	0.00209766	Mnat_03709	Pyruvate dehydrogenase phosphatase regulatory subunit, mitochondrial	gi|646711058|gb|KDR16391.1| Pyruvate dehydrogenase phosphatase regulatory subunit, mitochondrial [Zootermopsis nevadensis]	gi|646711058|gb|KDR16391.1| Pyruvate dehydrogenase phosphatase regulatory subunit, mitochondrial [Zootermopsis nevadensis]	Glycine cleavage T-protein C-terminal barrel domain, FAD dependent oxidoreductase central domain, Aminomethyltransferase folate-binding domain, FAD dependent oxidoreductase	Glycine cleavage T-protein, C-terminal barrel domain, FAD dependent oxidoreductase, FAD dependent oxidoreductase, central domain, Glycine cleavage T-protein-like, N-terminal		KEGG: 00260+2.1.2.10|KEGG: 00670+2.1.2.10	GO:0005515, GO:0055114, GO:0016491	protein binding, oxidoreductase activity, oxidation-reduction process
121	2899.81	-0.296549	0.0746428	-3.9729	7.10025e-05	0.00232208	Mnat_03751	Probable isocitrate dehydrogenase [NAD] subunit beta, mitochondrial	gi|646713598|gb|KDR17889.1| putative isocitrate dehydrogenase [NAD] subunit beta, mitochondrial [Zootermopsis nevadensis]	gi|646713598|gb|KDR17889.1| putative isocitrate dehydrogenase [NAD] subunit beta, mitochondrial [Zootermopsis nevadensis]	Isocitrate/isopropylmalate dehydrogenase	Isopropylmalate dehydrogenase-like domain	Isocitrate and isopropylmalate dehydrogenases family	KEGG: 00020+1.1.1.41|MetaCyc: PWY-5690|MetaCyc: PWY-6549|Reactome: REACT_1046	GO:0016616, GO:0051287, GO:0000287, GO:0006099, GO:0004449, GO:0055114	magnesium ion binding, NAD binding, isocitrate dehydrogenase (NAD+) activity, oxidoreductase activity, acting on the CH-OH group of donors, NAD or NADP as acceptor, oxidation-reduction process, tricarboxylic acid cycle
122	799.068	-0.225429	0.066385	-3.39579	0.000684315	0.0114038	Mnat_03752	Retinol dehydrogenase 14	gi|646713596|gb|KDR17887.1| Retinol dehydrogenase 14 [Zootermopsis nevadensis]	gi|646713596|gb|KDR17887.1| Retinol dehydrogenase 14 [Zootermopsis nevadensis]	short chain dehydrogenase	Short-chain dehydrogenase/reductase SDR			GO:0008152, GO:0016491	metabolic process, oxidoreductase activity
123	3727.14	-0.574274	0.109896	-5.22563	1.73561e-07	3.09609e-05	Mnat_03812	40S ribosomal protein S16	gi|646720917|gb|KDR22490.1| 40S ribosomal protein S16 [Zootermopsis nevadensis]	gi|646720917|gb|KDR22490.1| 40S ribosomal protein S16 [Zootermopsis nevadensis]	Ribosomal protein S9/S16	Ribosomal protein S9	Ribosomal protein S9		GO:0003735, GO:0005840, GO:0006412	ribosome, translation, structural constituent of ribosome
124	1645.52	-0.218918	0.0630021	-3.47476	0.000511304	0.00922581	Mnat_03818	Coatomer subunit beta	gi|646720911|gb|KDR22484.1| Coatomer subunit beta [Zootermopsis nevadensis]	gi|646720911|gb|KDR22484.1| Coatomer subunit beta [Zootermopsis nevadensis]	Coatomer beta C-terminal region, Coatomer beta subunit appendage platform, Adaptin N terminal region	Clathrin/coatomer adaptor, adaptin-like, N-terminal, Coatomer beta subunit, appendage platform domain, Coatomer beta subunit, C-terminal	Coatomer beta subunit (COPB1)	Reactome: REACT_11123	GO:0005737, GO:0016192, GO:0006886, GO:0005198, GO:0030117, GO:0005488, GO:0030126	COPI vesicle coat, cytoplasm, binding, vesicle-mediated transport, membrane coat, structural molecule activity, intracellular protein transport
125	653.14	-0.306643	0.0948623	-3.23251	0.00122709	0.0169269	Mnat_03913		gi|646715259|gb|KDR18930.1| hypothetical protein L798_06668 [Zootermopsis nevadensis]	gi|383862036|ref|XP_003706490.1| PREDICTED: zinc finger protein 330 homolog [Megachile rotundata]	NOA36 protein	Zinc finger protein NOA36	Zinc finger protein NOA36		GO:0005634, GO:0008270	nucleus, zinc ion binding
126	139.417	-0.416373	0.142078	-2.9306	0.00338308	0.0344854	Mnat_03914	Mitochondrial import inner membrane translocase subunit Tim13-B	gi|506968347|gb|AGM32517.1| Tim10/DDP family zinc finger protein [Coptotermes formosanus]	gi|506968347|gb|AGM32517.1| Tim10/DDP family zinc finger protein [Coptotermes formosanus]	Tim10/DDP family zinc finger	Tim10/DDP family zinc finger
127	1860.96	-0.196967	0.0634773	-3.10295	0.00191602	0.0231723	Mnat_03918	Eukaryotic translation initiation factor 1A, X-chromosomal	gi|646715254|gb|KDR18925.1| Eukaryotic translation initiation factor 1A, X-chromosomal [Zootermopsis nevadensis]	gi|646715254|gb|KDR18925.1| Eukaryotic translation initiation factor 1A, X-chromosomal [Zootermopsis nevadensis]	Translation initiation factor 1A / IF-1	RNA-binding domain, S1, IF1 type	Translation initiation factor 1A (eIF-1A)		GO:0006413, GO:0003723, GO:0003743	translational initiation, RNA binding, translation initiation factor activity
128	936.879	-0.213175	0.0598439	-3.56218	0.000367782	0.00749797	Mnat_03962	Protein piwi	gi|411145887|gb|AFW04603.1| giwi protein [Gampsocleis gratiosa]	gi|411145887|gb|AFW04603.1| giwi protein [Gampsocleis gratiosa]	Piwi domain, PAZ domain, N-terminal domain of argonaute	Piwi domain, PAZ domain, Protein argonaute, N-terminal			GO:0005515, GO:0003676	nucleic acid binding, protein binding
129	213.831	-0.298203	0.0966705	-3.08474	0.00203732	0.024159	Mnat_04008	Methylthioribose-1-phosphate isomerase	gi|646723509|gb|KDR24083.1| Methylthioribose-1-phosphate isomerase [Zootermopsis nevadensis]	gi|646723509|gb|KDR24083.1| Methylthioribose-1-phosphate isomerase [Zootermopsis nevadensis]	Initiation factor 2 subunit family	Initiation factor 2B-related		KEGG: 00270+5.3.1.23|MetaCyc: PWY-4361|MetaCyc: PWY-7174|UniPathway: UPA00904	GO:0044249, GO:0044237	cellular metabolic process, cellular biosynthetic process
130	2521.09	-0.206321	0.050686	-4.07056	4.68993e-05	0.00172381	Mnat_04014	Tropomodulin	gi|646723508|gb|KDR24082.1| Tropomodulin [Zootermopsis nevadensis]	gi|646723508|gb|KDR24082.1| Tropomodulin [Zootermopsis nevadensis]	Tropomodulin	Tropomodulin	Tropomodulin, Tropomodulin, invertebrate		GO:0005523, GO:0051694	tropomyosin binding, pointed-end actin filament capping
131	1004.23	-0.155486	0.053193	-2.92306	0.00346614	0.035059	Mnat_04132	ATP-dependent RNA helicase Ddx1	gi|646714538|gb|KDR18468.1| ATP-dependent RNA helicase Ddx1 [Zootermopsis nevadensis]	gi|646714538|gb|KDR18468.1| ATP-dependent RNA helicase Ddx1 [Zootermopsis nevadensis]	SPRY domain, DEAD/DEAH box helicase, Helicase conserved C-terminal domain	Helicase, C-terminal, SPRY domain, DEAD/DEAH box helicase domain			GO:0003676, GO:0005515, GO:0005524	protein binding, ATP binding, nucleic acid binding
132	627.058	-0.340231	0.0914721	-3.7195	0.000199614	0.00480605	Mnat_04145	Transcription initiation factor TFIID subunit 5	gi|646700536|gb|KDR10646.1| Transcription initiation factor TFIID subunit 5 [Zootermopsis nevadensis]	gi|646700536|gb|KDR10646.1| Transcription initiation factor TFIID subunit 5 [Zootermopsis nevadensis]	WD40 associated region in TFIID subunit, NTD2 domain, WD domain, G-beta repeat	TFIID subunit, WD40-associated region, WD40 repeat			GO:0006355, GO:0005634, GO:0005515	protein binding, nucleus, regulation of transcription, DNA-templated
133	593.474	-0.296387	0.0910322	-3.25585	0.00113054	0.0159597	Mnat_04189	Ragulator complex protein LAMTOR2	gi|646715440|gb|KDR19052.1| Mitogen-activated protein-binding protein-interacting protein [Zootermopsis nevadensis]	gi|646715440|gb|KDR19052.1| Mitogen-activated protein-binding protein-interacting protein [Zootermopsis nevadensis]	Roadblock/LC7 domain	Roadblock/LAMTOR2 domain
134	1987.4	-0.439323	0.135403	-3.24456	0.00117633	0.0163416	Mnat_04217	Dolichyl-diphosphooligosaccharide--protein glycosyltransferase subunit STT3B	gi|646700409|gb|KDR10570.1| Dolichyl-diphosphooligosaccharide--protein glycosyltransferase subunit STT3B [Zootermopsis nevadensis]	gi|646700409|gb|KDR10570.1| Dolichyl-diphosphooligosaccharide--protein glycosyltransferase subunit STT3B [Zootermopsis nevadensis]	Oligosaccharyl transferase STT3 subunit	Oligosaccharyl transferase, STT3 subunit		UniPathway: UPA00378	GO:0016020, GO:0004576, GO:0006486	protein glycosylation, oligosaccharyl transferase activity, membrane
135	278.232	-0.328619	0.0853638	-3.84964	0.000118294	0.00333988	Mnat_04220	Adenylosuccinate synthetase	gi|646700412|gb|KDR10573.1| Adenylosuccinate synthetase [Zootermopsis nevadensis]	gi|646700412|gb|KDR10573.1| Adenylosuccinate synthetase [Zootermopsis nevadensis]	Adenylosuccinate synthetase	Adenylosuccinate synthetase	Adenylosuccinate synthetase	KEGG: 00230+6.3.4.4|KEGG: 00250+6.3.4.4|MetaCyc: PWY-7219|Reactome: REACT_1698|UniPathway: UPA00075	GO:0004019, GO:0006164, GO:0005525	adenylosuccinate synthase activity, purine nucleotide biosynthetic process, GTP binding
136	37769.9	-0.292183	0.0981358	-2.97734	0.00290765	0.0309905	Mnat_04239	Myosin light chain alkali	gi|506968119|gb|AGM32403.1| myosin light chain [Coptotermes formosanus]	gi|506968119|gb|AGM32403.1| myosin light chain [Coptotermes formosanus]					GO:0005509	calcium ion binding
137	1160.41	-0.305442	0.105687	-2.89007	0.00385159	0.0376061	Mnat_04259	60S ribosomal protein L35	gi|646709061|gb|KDR15109.1| 60S ribosomal protein L35 [Zootermopsis nevadensis]	gi|646709061|gb|KDR15109.1| 60S ribosomal protein L35 [Zootermopsis nevadensis]	Ribosomal L29 protein	Ribosomal protein L29			GO:0003735, GO:0006412, GO:0005840, GO:0005622	ribosome, intracellular, translation, structural constituent of ribosome
138	69.86	-0.774181	0.14339	-5.39913	6.6965e-08	1.54591e-05	Mnat_04280	Beta-ureidopropionase	gi|646703504|gb|KDR12152.1| Beta-ureidopropionase [Zootermopsis nevadensis]	gi|646703504|gb|KDR12152.1| Beta-ureidopropionase [Zootermopsis nevadensis]	Carbon-nitrogen hydrolase	Carbon-nitrogen hydrolase			GO:0016810, GO:0006807	hydrolase activity, acting on carbon-nitrogen (but not peptide) bonds, nitrogen compound metabolic process
139	320.009	-0.330156	0.110786	-2.98013	0.00288126	0.0309627	Mnat_04295	Coiled-coil domain-containing protein 72			Translation machinery associated TMA7	Translation machinery associated TMA7
140	1525.72	-0.311599	0.110341	-2.82397	0.0047433	0.0430905	Mnat_04302		gi|646715720|gb|KDR19224.1| Cytochrome c oxidase subunit 7C, mitochondrial [Zootermopsis nevadensis]	gi|646715720|gb|KDR19224.1| Cytochrome c oxidase subunit 7C, mitochondrial [Zootermopsis nevadensis]
141	2443.85	-0.483536	0.116366	-4.1553	3.24862e-05	0.001335	Mnat_04310	Ornithine aminotransferase, mitochondrial	gi|646706601|gb|KDR13737.1| Ornithine aminotransferase, mitochondrial [Zootermopsis nevadensis]	gi|646706601|gb|KDR13737.1| Ornithine aminotransferase, mitochondrial [Zootermopsis nevadensis]	Aminotransferase class-III	Aminotransferase class-III	Ornithine aminotransferase, Aminotransferase class-III	KEGG: 00330+2.6.1.13|MetaCyc: PWY-3341|MetaCyc: PWY-4981|MetaCyc: PWY-6344|MetaCyc: PWY-6922|UniPathway: UPA00098	GO:0003824, GO:0030170, GO:0008483	transaminase activity, catalytic activity, pyridoxal phosphate binding
142	25044.8	-0.453706	0.0941235	-4.82033	1.43324e-06	0.000140265	Mnat_04321	Translationally-controlled tumor-like protein	gi|646720530|gb|KDR22210.1| Translationally-controlled tumor protein-like protein [Zootermopsis nevadensis]	gi|646720530|gb|KDR22210.1| Translationally-controlled tumor protein-like protein [Zootermopsis nevadensis]	Translationally controlled tumour protein	Translationally controlled tumour protein	Translationally controlled tumour protein
143	306.322	-0.388506	0.14018	-2.77148	0.00558025	0.0477694	Mnat_04328	Oligosaccharyltransferase complex subunit ostc-B	gi|646720536|gb|KDR22216.1| Oligosaccharyltransferase complex subunit ostc-B [Zootermopsis nevadensis]	gi|646720536|gb|KDR22216.1| Oligosaccharyltransferase complex subunit ostc-B [Zootermopsis nevadensis]	OST3 / OST6 family	Oligosaccharyl transferase complex, subunit OST3/OST6
144	279.803	-0.280891	0.0994516	-2.8244	0.00473699	0.043083	Mnat_04329	Calcium and integrin-binding protein 1	gi|646720537|gb|KDR22217.1| Calcium and integrin-binding protein 1 [Zootermopsis nevadensis]	gi|646720537|gb|KDR22217.1| Calcium and integrin-binding protein 1 [Zootermopsis nevadensis]	EF-hand domain pair	EF-hand domain			GO:0005509	calcium ion binding
145	271.342	-0.30431	0.098912	-3.07657	0.00209395	0.0246039	Mnat_04355	Probable 28S ribosomal protein S25, mitochondrial	gi|118792567|ref|XP_320391.3| AGAP012136-PA [Anopheles gambiae str. PEST] >gi|116116959|gb|EAA00469.3| AGAP012136-PA [Anopheles gambiae str. PEST]	gi|118792567|ref|XP_320391.3| AGAP012136-PA [Anopheles gambiae str. PEST] >gi|116116959|gb|EAA00469.3| AGAP012136-PA [Anopheles gambiae str. PEST]	Mitochondrial ribosomal protein L51 / S25 / CI-B8 domain	Ribosomal protein/NADH dehydrogenase domain
146	2132.18	-0.203123	0.0713924	-2.84517	0.00443881	0.0411823	Mnat_04392	NADH dehydrogenase [ubiquinone] 1 alpha subcomplex subunit 9, mitochondrial	gi|646723048|gb|KDR23820.1| NADH dehydrogenase [ubiquinone] 1 alpha subcomplex subunit 9, mitochondrial [Zootermopsis nevadensis]	gi|646723048|gb|KDR23820.1| NADH dehydrogenase [ubiquinone] 1 alpha subcomplex subunit 9, mitochondrial [Zootermopsis nevadensis]	NAD dependent epimerase/dehydratase family	NAD-dependent epimerase/dehydratase, N-terminal domain			GO:0003824, GO:0050662	catalytic activity, coenzyme binding
147	5291.97	-0.398705	0.094656	-4.21214	2.52959e-05	0.00112811	Mnat_04396	40S ribosomal protein S3	gi|646711760|gb|KDR16813.1| 40S ribosomal protein S3 [Zootermopsis nevadensis]	gi|646711760|gb|KDR16813.1| 40S ribosomal protein S3 [Zootermopsis nevadensis]	Ribosomal protein S3, C-terminal domain, KH domain	K Homology domain, type 2			GO:0003735, GO:0003723, GO:0015935, GO:0005840, GO:0006412	small ribosomal subunit, RNA binding, ribosome, translation, structural constituent of ribosome
148	193.416	-0.296015	0.104761	-2.82562	0.00471888	0.043083	Mnat_04418	Abhydrolase domain-containing protein 11	gi|646720872|gb|KDR22455.1| Abhydrolase domain-containing protein 11 [Zootermopsis nevadensis]	gi|646720872|gb|KDR22455.1| Abhydrolase domain-containing protein 11 [Zootermopsis nevadensis]	alpha/beta hydrolase fold	Alpha/beta hydrolase fold-1			GO:0003824	catalytic activity
149	213.942	-0.395917	0.110253	-3.59101	0.000329405	0.00696901	Mnat_04434	Dynamin-like protein	gi|936596419|ref|XP_014211659.1| PREDICTED: dynamin-like 120 kDa protein, mitochondrial isoform X3 [Copidosoma floridanum]	gi|936596419|ref|XP_014211659.1| PREDICTED: dynamin-like 120 kDa protein, mitochondrial isoform X3 [Copidosoma floridanum]			Dynamin superfamily
150	380.128	-0.281919	0.0695835	-4.05153	5.08839e-05	0.00182369	Mnat_04450		gi|646702113|gb|KDR11508.1| hypothetical protein L798_14576 [Zootermopsis nevadensis]	gi|817052157|ref|XP_012254792.1| PREDICTED: selenoprotein O-like isoform X1 [Athalia rosae] >gi|817052159|ref|XP_012254801.1| PREDICTED: selenoprotein O-like isoform X1 [Athalia rosae]	Uncharacterized ACR, YdiU/UPF0061 family	Uncharacterised protein family UPF0061
151	277.24	-0.331345	0.103344	-3.20622	0.00134491	0.018014	Mnat_04451	Dolichyl pyrophosphate Man9GlcNAc2 alpha-1,3-glucosyltransferase	gi|646702112|gb|KDR11507.1| Dolichyl pyrophosphate Man9GlcNAc2 alpha-1,3-glucosyltransferase, partial [Zootermopsis nevadensis]	gi|646702112|gb|KDR11507.1| Dolichyl pyrophosphate Man9GlcNAc2 alpha-1,3-glucosyltransferase, partial [Zootermopsis nevadensis]	ALG6, ALG8 glycosyltransferase family	Glycosyl transferase, ALG6/ALG8	Glycosyl transferase, ALG6/ALG8	Reactome: REACT_17015|UniPathway: UPA00378	GO:0016758, GO:0005789	endoplasmic reticulum membrane, transferase activity, transferring hexosyl groups
152	347.578	-0.300363	0.097623	-3.07677	0.00209257	0.0246039	Mnat_04462	mRNA-decapping enzyme 1A	gi|646717115|gb|KDR20096.1| mRNA-decapping enzyme 1A [Zootermopsis nevadensis]	gi|646717115|gb|KDR20096.1| mRNA-decapping enzyme 1A [Zootermopsis nevadensis]	Dcp1-like decapping family, mRNA-decapping enzyme C-terminus	mRNA-decapping enzyme subunit 1, mRNA-decapping enzyme, C-terminal	mRNA-decapping enzyme subunit 1	Reactome: REACT_21257	GO:0000290, GO:0008047, GO:0043085	deadenylation-dependent decapping of nuclear-transcribed mRNA, positive regulation of catalytic activity, enzyme activator activity
153	277.641	-0.257073	0.0756631	-3.3976	0.000679786	0.0113524	Mnat_04472	Short-chain specific acyl-CoA dehydrogenase, mitochondrial	gi|817064337|ref|XP_012253909.1| PREDICTED: short-chain specific acyl-CoA dehydrogenase, mitochondrial [Athalia rosae]	gi|817064337|ref|XP_012253909.1| PREDICTED: short-chain specific acyl-CoA dehydrogenase, mitochondrial [Athalia rosae]	Acyl-CoA dehydrogenase, C-terminal domain, Acyl-CoA dehydrogenase, middle domain, Acyl-CoA dehydrogenase, N-terminal domain	Acyl-CoA oxidase/dehydrogenase, central domain, Acyl-CoA dehydrogenase/oxidase, N-terminal, Acyl-CoA dehydrogenase/oxidase C-terminal			GO:0003995, GO:0016627, GO:0050660, GO:0055114, GO:0008152	metabolic process, oxidoreductase activity, acting on the CH-CH group of donors, acyl-CoA dehydrogenase activity, oxidation-reduction process, flavin adenine dinucleotide binding
154	683.328	-0.300214	0.106549	-2.81761	0.00483833	0.0435006	Mnat_04482	Transmembrane emp24 domain-containing protein	gi|646717136|gb|KDR20117.1| Transmembrane emp24 domain-containing protein [Zootermopsis nevadensis]	gi|646717136|gb|KDR20117.1| Transmembrane emp24 domain-containing protein [Zootermopsis nevadensis]	emp24/gp25L/p24 family/GOLD	GOLD domain	TMP21-related		GO:0016021, GO:0006810	integral component of membrane, transport
155	70.0065	-0.763061	0.217582	-3.507	0.00045319	0.0086128	Mnat_04550	Protein croquemort	gi|646723687|gb|KDR24217.1| Protein croquemort [Zootermopsis nevadensis]	gi|646723687|gb|KDR24217.1| Protein croquemort [Zootermopsis nevadensis]	CD36 family	CD36 antigen	CD36 antigen		GO:0007155, GO:0016020	cell adhesion, membrane
156	1976.02	-0.175851	0.0509827	-3.44923	0.00056218	0.00991584	Mnat_04615	Methionine aminopeptidase 2	gi|646720739|gb|KDR22361.1| Methionine aminopeptidase 2 [Zootermopsis nevadensis]	gi|646720739|gb|KDR22361.1| Methionine aminopeptidase 2 [Zootermopsis nevadensis]	Metallopeptidase family M24	Peptidase M24, structural domain	Peptidase M24A, methionine aminopeptidase, subfamily 2		GO:0004177, GO:0008235, GO:0006508	proteolysis, metalloexopeptidase activity, aminopeptidase activity
157	3600.52	-0.4682	0.0858004	-5.45686	4.84632e-08	1.15269e-05	Mnat_04622	Succinate dehydrogenase [ubiquinone] iron-sulfur subunit, mitochondrial	gi|514258350|gb|AGO46415.1| succinate dehydrogenase complex subunit A, partial [Reticulitermes flavipes]	gi|514258350|gb|AGO46415.1| succinate dehydrogenase complex subunit A, partial [Reticulitermes flavipes]	2Fe-2S iron-sulfur cluster binding domain, 4Fe-4S dicluster domain	Succinate dehydogenase/fumarate reductase N-terminal		KEGG: 00020+1.3.5.1|KEGG: 00190+1.3.5.1|KEGG: 00650+1.3.5.1|KEGG: 00720+1.3.5.1|MetaCyc: PWY-3781|MetaCyc: PWY-4302|MetaCyc: PWY-561|MetaCyc: PWY-5690|MetaCyc: PWY-6728|MetaCyc: PWY-6969|MetaCyc: PWY-7254|MetaCyc: PWY-7279	GO:0051536, GO:0051537, GO:0006099, GO:0009055, GO:0055114, GO:0016491	2 iron, 2 sulfur cluster binding, oxidoreductase activity, oxidation-reduction process, electron carrier activity, iron-sulfur cluster binding, tricarboxylic acid cycle
158	269.317	-0.302184	0.0879655	-3.43526	0.000591985	0.0103255	Mnat_04658	Vacuolar protein sorting-associated protein 29	gi|506969179|gb|AGM32933.1| Xaa-pro dipeptidase-like protein [Coptotermes formosanus]	gi|506969179|gb|AGM32933.1| Xaa-pro dipeptidase-like protein [Coptotermes formosanus]	Calcineurin-like phosphoesterase superfamily domain	Calcineurin-like phosphoesterase domain, lpxH type	Phosphodiesterase MJ0936/Vps29
159	1921.04	-0.832888	0.233383	-3.56877	0.000358661	0.00733107	Mnat_04678	Protein I'm not dead yet	gi|646694468|gb|KDR07995.1| Protein I'm not dead yet [Zootermopsis nevadensis]	gi|646694468|gb|KDR07995.1| Protein I'm not dead yet [Zootermopsis nevadensis]	Sodium:sulfate symporter transmembrane region	Sodium/sulphate symporter		Reactome: REACT_15518|Reactome: REACT_20633	GO:0005215, GO:0016020, GO:0055085, GO:0006814	transporter activity, sodium ion transport, transmembrane transport, membrane
160	456.126	-10.6249	2.30658	-4.60632	4.09864e-06	0.000297872	Mnat_04699	Vitellogenin-1	gi|124358336|gb|ABN05621.1| female neotenic-specific protein 3 [Cryptotermes secundus]	gi|124358336|gb|ABN05621.1| female neotenic-specific protein 3 [Cryptotermes secundus]	von Willebrand factor type D domain	von Willebrand factor, type D domain
161	51.8834	-6.13368	1.46989	-4.17289	3.00761e-05	0.00127271	Mnat_04700	Vitellogenin-1	gi|646695741|gb|KDR08463.1| Vitellogenin-2 [Zootermopsis nevadensis]	gi|646695741|gb|KDR08463.1| Vitellogenin-2 [Zootermopsis nevadensis]	von Willebrand factor type D domain	von Willebrand factor, type D domain
162	198.402	-0.265308	0.0907438	-2.92371	0.00345891	0.0350309	Mnat_04703	DnaJ-like protein subfamily C member	gi|646695759|gb|KDR08481.1| DnaJ-like protein subfamily C member 2 [Zootermopsis nevadensis]	gi|646695759|gb|KDR08481.1| DnaJ-like protein subfamily C member 2 [Zootermopsis nevadensis]	Ribosome-associated complex head domain, Myb-like DNA-binding domain, DnaJ domain	Ribosome-associated complex head domain, DnaJ domain, SANT/Myb domain			GO:0003677	DNA binding
163	178.225	-0.460081	0.0995664	-4.62085	3.82169e-06	0.000282985	Mnat_04763	Transmembrane and coiled-coil domains protein 1	gi|749743970|ref|XP_011154468.1| PREDICTED: transmembrane and coiled-coil domain-containing protein 1 [Harpegnathos saltator] >gi|307212294|gb|EFN88102.1| Transmembrane and coiled-coil domains protein 1 [Harpegnathos saltator]	gi|749743970|ref|XP_011154468.1| PREDICTED: transmembrane and coiled-coil domain-containing protein 1 [Harpegnathos saltator] >gi|307212294|gb|EFN88102.1| Transmembrane and coiled-coil domains protein 1 [Harpegnathos saltator]	Integral membrane protein DUF106	Protein of unknown function DUF106, transmembrane	Uncharacterised conserved protein UCP023322, transmembrane eukaryotic		GO:0016020	membrane
164	121.807	-0.302986	0.107562	-2.81685	0.00484972	0.0435531	Mnat_04777	Structure-specific endonuclease subunit slx1	gi|646695663|gb|KDR08427.1| Structure-specific endonuclease subunit slx1, partial [Zootermopsis nevadensis]	gi|646695663|gb|KDR08427.1| Structure-specific endonuclease subunit slx1, partial [Zootermopsis nevadensis]	GIY-YIG catalytic domain	GIY-YIG nuclease superfamily			GO:0017108, GO:0033557, GO:0006281	DNA repair, 5'-flap endonuclease activity, Slx1-Slx4 complex
165	153.51	-0.434546	0.120149	-3.61672	0.000298359	0.00646912	Mnat_04800		gi|646696541|gb|KDR08761.1| hypothetical protein L798_01572 [Zootermopsis nevadensis]	gi|157137105|ref|XP_001663889.1| AAEL013708-PA [Aedes aegypti] >gi|108869798|gb|EAT34023.1| AAEL013708-PA [Aedes aegypti]	Complex 1 protein (LYR family)	Complex 1 LYR protein
166	426.098	-0.515523	0.117426	-4.39021	1.13241e-05	0.000621251	Mnat_04930	SET and MYND domain-containing protein 4	gi|646701976|gb|KDR11443.1| SET and MYND domain-containing protein 4 [Zootermopsis nevadensis]	gi|646701976|gb|KDR11443.1| SET and MYND domain-containing protein 4 [Zootermopsis nevadensis]					GO:0005515	protein binding
167	1364.76	-0.436564	0.113277	-3.85394	0.000116234	0.00330552	Mnat_05033		gi|91077588|ref|XP_973180.1| PREDICTED: probable cytochrome P450 304a1 [Tribolium castaneum] >gi|270002749|gb|EEZ99196.1| cytochrome P450 304E1 [Tribolium castaneum]	gi|91077588|ref|XP_973180.1| PREDICTED: probable cytochrome P450 304a1 [Tribolium castaneum] >gi|270002749|gb|EEZ99196.1| cytochrome P450 304E1 [Tribolium castaneum]	Cytochrome P450, Tetraspanin family	Tetraspanin/Peripherin, Cytochrome P450		Reactome: REACT_13433	GO:0005506, GO:0016705, GO:0016021, GO:0055114, GO:0020037	oxidoreductase activity, acting on paired donors, with incorporation or reduction of molecular oxygen, heme binding, integral component of membrane, oxidation-reduction process, iron ion binding
168	38.144	-1.06842	0.177183	-6.03004	1.63923e-09	6.12683e-07	Mnat_05210	NADH-ubiquinone oxidoreductase chain 4	gi|722489776|ref|YP_009104742.1| NADH dehydrogenase subunit 4 (mitochondrion) [Macrotermes natalensis] >gi|698174274|gb|AIT76166.1| NADH dehydrogenase subunit 4 (mitochondrion) [Macrotermes natalensis]	gi|722489776|ref|YP_009104742.1| NADH dehydrogenase subunit 4 (mitochondrion) [Macrotermes natalensis] >gi|698174274|gb|AIT76166.1| NADH dehydrogenase subunit 4 (mitochondrion) [Macrotermes natalensis]	Proton-conducting membrane transporter	NADH:quinone oxidoreductase/Mrp antiporter, membrane subunit		Reactome: REACT_6305
169	476.311	-0.292805	0.079227	-3.69577	0.00021922	0.00513629	Mnat_05218	Complement component 1 Q subcomponent-binding protein, mitochondrial	gi|646704291|gb|KDR12556.1| Hermansky-Pudlak syndrome 4 protein [Zootermopsis nevadensis]	gi|646704291|gb|KDR12556.1| Hermansky-Pudlak syndrome 4 protein [Zootermopsis nevadensis]	Mitochondrial glycoprotein	Mitochondrial glycoprotein	Hermansky-Pudlak syndrome 4 protein		GO:0005759	mitochondrial matrix
170	611.044	-0.28594	0.0915318	-3.12394	0.00178449	0.0221973	Mnat_05237		gi|646721559|gb|KDR22856.1| hypothetical protein L798_00173 [Zootermopsis nevadensis]
171	307.307	-0.328028	0.0976459	-3.35937	0.000781208	0.0124124	Mnat_05240	Mitochondrial inner membrane protein COX18	gi|158294492|ref|XP_001688695.1| AGAP005624-PA [Anopheles gambiae str. PEST] >gi|157015588|gb|EDO63701.1| AGAP005624-PA [Anopheles gambiae str. PEST]	gi|158294492|ref|XP_001688695.1| AGAP005624-PA [Anopheles gambiae str. PEST] >gi|157015588|gb|EDO63701.1| AGAP005624-PA [Anopheles gambiae str. PEST]	60Kd inner membrane protein	Membrane insertase OXA1/ALB3/YidC	Membrane insertase OXA1/ALB3/YidC		GO:0016021, GO:0051205	protein insertion into membrane, integral component of membrane
172	1838.12	-0.320852	0.107703	-2.97905	0.0028914	0.0309627	Mnat_05275	40S ribosomal protein S19	gi|646716868|gb|KDR19934.1| 40S ribosomal protein S19 [Zootermopsis nevadensis]	gi|646716868|gb|KDR19934.1| 40S ribosomal protein S19 [Zootermopsis nevadensis]	Ribosomal protein S19e	Ribosomal protein S19e	Ribosomal protein S19e		GO:0003735, GO:0005622, GO:0005840, GO:0006412	ribosome, intracellular, translation, structural constituent of ribosome
173	719.649	-0.390809	0.101052	-3.86741	0.000109999	0.00319771	Mnat_05280	Glutaminyl-peptide cyclotransferase	gi|646697031|gb|KDR08950.1| Glutaminyl-peptide cyclotransferase [Zootermopsis nevadensis]	gi|646697031|gb|KDR08950.1| Glutaminyl-peptide cyclotransferase [Zootermopsis nevadensis]	Peptidase family M28	Peptidase M28
174	368.009	-0.304837	0.0982402	-3.10298	0.00191585	0.0231723	Mnat_05295	Pseudouridine-5'-monophosphatase	gi|646697040|gb|KDR08959.1| Haloacid dehalogenase-like hydrolase domain-containing protein 1A [Zootermopsis nevadensis]	gi|646697040|gb|KDR08959.1| Haloacid dehalogenase-like hydrolase domain-containing protein 1A [Zootermopsis nevadensis]	Haloacid dehalogenase-like hydrolase	HAD-like domain			GO:0016787, GO:0008152	metabolic process, hydrolase activity
175	88.1932	-0.34356	0.124465	-2.76029	0.00577496	0.0488972	Mnat_05321	39S ribosomal protein L46, mitochondrial	gi|646689190|gb|KDR06498.1| 39S ribosomal protein L46, mitochondrial [Zootermopsis nevadensis]	gi|646689190|gb|KDR06498.1| 39S ribosomal protein L46, mitochondrial [Zootermopsis nevadensis]	NUDIX domain, 39S mitochondrial ribosomal protein L46	NUDIX hydrolase domain, Ribosomal protein L46			GO:0016787	hydrolase activity
176	15898.5	-0.323039	0.0619193	-5.21711	1.81739e-07	3.1018e-05	Mnat_05347	ATP synthase subunit beta, mitochondrial	gi|646701257|gb|KDR11062.1| ATP synthase subunit beta, mitochondrial [Zootermopsis nevadensis]	gi|646701257|gb|KDR11062.1| ATP synthase subunit beta, mitochondrial [Zootermopsis nevadensis]	ATP synthase alpha/beta family, beta-barrel domain, ATP synthase alpha/beta chain, C terminal domain, ATP synthase alpha/beta family, nucleotide-binding domain	ATPase, F1/V1/A1 complex, alpha/beta subunit, C-terminal, ATPase, F1/V1/A1 complex, alpha/beta subunit, nucleotide-binding domain, ATPase, F1 complex alpha/beta subunit, N-terminal domain		KEGG: 00190+3.6.3.14|KEGG: 00195+3.6.3.14|MetaCyc: PWY-7219	GO:0016820, GO:0015992, GO:0015991, GO:0046034, GO:0046933, GO:0033178, GO:0015986, GO:0005524	proton-transporting two-sector ATPase complex, catalytic domain, ATP synthesis coupled proton transport, proton transport, ATP metabolic process, proton-transporting ATP synthase activity, rotational mechanism, ATP binding, hydrolase activity, acting on acid anhydrides, catalyzing transmembrane movement of substances, ATP hydrolysis coupled proton transport
177	233.911	-0.263807	0.0903619	-2.91945	0.00350655	0.035422	Mnat_05370	Pyridoxine-5'-phosphate oxidase	gi|383855346|ref|XP_003703175.1| PREDICTED: pyridoxine-5'-phosphate oxidase [Megachile rotundata]	gi|383855346|ref|XP_003703175.1| PREDICTED: pyridoxine-5'-phosphate oxidase [Megachile rotundata]	Pyridoxamine 5'-phosphate oxidase, Pyridoxine 5'-phosphate oxidase C-terminal dimerisation region	Pyridoxamine 5'-phosphate oxidase-like, FMN-binding domain, Pyridoxine 5'-phosphate oxidase, dimerisation, C-terminal	Pyridoxamine 5'-phosphate oxidase	KEGG: 00750+1.4.3.5|MetaCyc: PWY-7204|MetaCyc: PWY-7282|UniPathway: UPA00190|UniPathway: UPA00190	GO:0016638, GO:0004733, GO:0010181, GO:0008615, GO:0055114, GO:0016491	oxidoreductase activity, acting on the CH-NH2 group of donors, pyridoxamine-phosphate oxidase activity, pyridoxine biosynthetic process, oxidoreductase activity, oxidation-reduction process, FMN binding
178	5533.38	-0.605005	0.0972978	-6.21807	5.03314e-10	2.32383e-07	Mnat_05587	Trimeric intracellular cation channel type B-A	gi|646705745|gb|KDR13304.1| Trimeric intracellular cation channel type B-A [Zootermopsis nevadensis]	gi|646705745|gb|KDR13304.1| Trimeric intracellular cation channel type B-A [Zootermopsis nevadensis]	TRIC channel	TRIC channel	TRIC channel		GO:0016020, GO:0005261, GO:0015672	cation channel activity, monovalent inorganic cation transport, membrane
179	158.401	-0.385124	0.134064	-2.87269	0.00406993	0.0391002	Mnat_05620	MIP18 family protein	gi|646707539|gb|KDR14240.1| hypothetical protein L798_10546 [Zootermopsis nevadensis]	gi|817056422|ref|XP_012269073.1| PREDICTED: MIP18 family protein CG7949 [Athalia rosae]	Domain of unknown function DUF59	Domain of unknown function DUF59
180	1954.4	-0.479591	0.139955	-3.42674	0.000610875	0.0105379	Mnat_05672	60S ribosomal protein L32	gi|506965738|gb|AGM32221.1| 60S ribosomal protein L32-like protein [Coptotermes formosanus]	gi|506965738|gb|AGM32221.1| 60S ribosomal protein L32-like protein [Coptotermes formosanus]	Ribosomal protein L32	Ribosomal protein L32e			GO:0003735, GO:0006412, GO:0005840, GO:0005622	ribosome, intracellular, translation, structural constituent of ribosome
181	176.501	-0.523399	0.156716	-3.33979	0.000838431	0.0130314	Mnat_05680	ATP synthase subunit epsilon, mitochondrial	gi|646720150|gb|KDR21988.1| ATP synthase subunit epsilon, mitochondrial [Zootermopsis nevadensis]	gi|646720150|gb|KDR21988.1| ATP synthase subunit epsilon, mitochondrial [Zootermopsis nevadensis]	Mitochondrial ATP synthase epsilon chain	ATPase, F1 complex, epsilon subunit, mitochondrial			GO:0000275, GO:0015986, GO:0046961, GO:0046933	proton-transporting ATP synthase activity, rotational mechanism, ATP synthesis coupled proton transport, mitochondrial proton-transporting ATP synthase complex, catalytic core F(1), proton-transporting ATPase activity, rotational mechanism
182	1358.44	-0.371909	0.131791	-2.82195	0.00477321	0.0431409	Mnat_05729	Putative ATP synthase subunit f, mitochondrial	gi|646715983|gb|KDR19410.1| Putative ATP synthase subunit f, mitochondrial [Zootermopsis nevadensis]	gi|646715983|gb|KDR19410.1| Putative ATP synthase subunit f, mitochondrial [Zootermopsis nevadensis]	Mitochondrial F1F0-ATP synthase, subunit f	Mitochondrial F1-F0 ATP synthase subunit F, predicted	Mitochondrial F1-F0 ATP synthase subunit F, predicted
183	117.731	-0.393049	0.114799	-3.42382	0.000617477	0.0106266	Mnat_05799	Probable 4-hydroxy-2-oxoglutarate aldolase, mitochondrial	gi|646713382|gb|KDR17756.1| Dihydrodipicolinate synthase-like, mitochondrial [Zootermopsis nevadensis]	gi|646713382|gb|KDR17756.1| Dihydrodipicolinate synthase-like, mitochondrial [Zootermopsis nevadensis]	Golgin subfamily A member 7/ERF4 family, Dihydrodipicolinate synthetase family	Golgin subfamily A member 7/ERF4, DapA-like	DapA-like	KEGG: 00261+4.3.3.7|KEGG: 00300+4.3.3.7|MetaCyc: PWY-2941|MetaCyc: PWY-2942|MetaCyc: PWY-5097|UniPathway: UPA00034	GO:0003824, GO:0016829, GO:0008152	metabolic process, catalytic activity, lyase activity
184	712.92	-0.196613	0.0700133	-2.80823	0.00498147	0.0442826	Mnat_05830	Protein farnesyltransferase/geranylgeranyltransferase type-1 subunit alpha	gi|646696186|gb|KDR08633.1| Protein farnesyltransferase/geranylgeranyltransferase type-1 subunit alpha [Zootermopsis nevadensis]	gi|646696186|gb|KDR08633.1| Protein farnesyltransferase/geranylgeranyltransferase type-1 subunit alpha [Zootermopsis nevadensis]	Protein prenyltransferase alpha subunit repeat	Protein prenyltransferase, alpha subunit			GO:0018342, GO:0008318	protein prenyltransferase activity, protein prenylation
185	1225.49	-0.196787	0.0585687	-3.35994	0.000779602	0.012412	Mnat_05893		gi|646704076|gb|KDR12431.1| NMDA receptor-regulated protein 2 [Zootermopsis nevadensis]	gi|646704076|gb|KDR12431.1| NMDA receptor-regulated protein 2 [Zootermopsis nevadensis]	RNA recognition motif. (a.k.a. RRM, RBD, or RNP domain), NMDA receptor-regulated gene protein 2 C-terminus, Transposase IS4	Little elongation complex subunit 2 , C-terminal, PiggyBac transposable element-derived protein, RNA recognition motif domain			GO:0008023, GO:0003676, GO:0000166	transcription elongation factor complex, nucleic acid binding, nucleotide binding
186	58.6504	-0.498124	0.141041	-3.53176	0.000412803	0.00812053	Mnat_05897	DnaJ-like protein subfamily C member	gi|646704080|gb|KDR12435.1| DnaJ-like protein subfamily C member 28 [Zootermopsis nevadensis]	gi|646704080|gb|KDR12435.1| DnaJ-like protein subfamily C member 28 [Zootermopsis nevadensis]	Domain of unknown function (DUF1992)	DnaJ homologue, subfamily C, member 28, conserved domain
187	34.0735	-0.872336	0.201446	-4.33037	1.48861e-05	0.000768689	Mnat_05941	Mitochondrial carnitine/acylcarnitine carrier protein CACL	gi|646695437|gb|KDR08335.1| Mitochondrial carnitine/acylcarnitine carrier protein CACL [Zootermopsis nevadensis]	gi|646695437|gb|KDR08335.1| Mitochondrial carnitine/acylcarnitine carrier protein CACL [Zootermopsis nevadensis]	Mitochondrial carrier protein	Mitochondrial substrate/solute carrier			GO:0055085	transmembrane transport
188	1023.59	-0.3431	0.103788	-3.30576	0.000947179	0.0139745	Mnat_05967	NADH dehydrogenase [ubiquinone] 1 alpha subcomplex subunit 13	gi|646710673|gb|KDR16119.1| NADH dehydrogenase [ubiquinone] 1 alpha subcomplex subunit 13 [Zootermopsis nevadensis]	gi|646710673|gb|KDR16119.1| NADH dehydrogenase [ubiquinone] 1 alpha subcomplex subunit 13 [Zootermopsis nevadensis]	GRIM-19 protein	GRIM-19	GRIM-19
189	1332.29	-0.368866	0.114469	-3.2224	0.00127122	0.0173226	Mnat_06039	NADH dehydrogenase [ubiquinone] iron-sulfur protein 4, mitochondrial	gi|646700278|gb|KDR10482.1| NADH dehydrogenase [ubiquinone] iron-sulfur protein 4, mitochondrial [Zootermopsis nevadensis]	gi|646700278|gb|KDR10482.1| NADH dehydrogenase [ubiquinone] iron-sulfur protein 4, mitochondrial [Zootermopsis nevadensis]	ETC complex I subunit conserved region	NADH dehydrogenase ubiquinone Fe-S protein 4, mitochondrial	NADH dehydrogenase ubiquinone Fe-S protein 4, mitochondrial		GO:0022900, GO:0016651	electron transport chain, oxidoreductase activity, acting on NAD(P)H
190	393.285	-0.329945	0.113635	-2.90356	0.00368947	0.036565	Mnat_06149	Dynein light chain Tctex-type 1	gi|646696150|gb|KDR08610.1| Dynein light chain Tctex-type 1 [Zootermopsis nevadensis]	gi|646696150|gb|KDR08610.1| Dynein light chain Tctex-type 1 [Zootermopsis nevadensis]	Tctex-1 family	Tctex-1	Tctex-1
191	96.6068	-0.555273	0.158896	-3.49457	0.000474832	0.00883166	Mnat_06160	Probable phenylalanyl-tRNA synthetase alpha chain	gi|646697360|gb|KDR09105.1| putative phenylalanyl-tRNA synthetase alpha chain [Zootermopsis nevadensis]	gi|646697360|gb|KDR09105.1| putative phenylalanyl-tRNA synthetase alpha chain [Zootermopsis nevadensis]	tRNA synthetases class II core domain (F)	Phenylalanyl-tRNA synthetase		KEGG: 00970+6.1.1.20	GO:0005737, GO:0004826, GO:0004812, GO:0006432, GO:0000166, GO:0043039, GO:0006418, GO:0000049, GO:0005524	tRNA aminoacylation for protein translation, tRNA aminoacylation, phenylalanyl-tRNA aminoacylation, cytoplasm, ATP binding, aminoacyl-tRNA ligase activity, tRNA binding, nucleotide binding, phenylalanine-tRNA ligase activity
192	952.366	-0.49597	0.129051	-3.84321	0.000121437	0.00339201	Mnat_06229	Probable dolichol-phosphate mannosyltransferase	gi|506965668|gb|AGM32186.1| dolichyl-phosphate mannosyltransferase-like protein [Coptotermes formosanus]	gi|506965668|gb|AGM32186.1| dolichyl-phosphate mannosyltransferase-like protein [Coptotermes formosanus]	Glycosyl transferase family 2	Glycosyltransferase 2-like
193	1377.42	-0.230597	0.0827308	-2.78732	0.00531456	0.0462461	Mnat_06240	Trifunctional enzyme subunit beta, mitochondrial	gi|646723739|gb|KDR24252.1| Trifunctional enzyme subunit beta, mitochondrial [Zootermopsis nevadensis]	gi|646723739|gb|KDR24252.1| Trifunctional enzyme subunit beta, mitochondrial [Zootermopsis nevadensis]	Thiolase, C-terminal domain, Thiolase, N-terminal domain	Thiolase, C-terminal, Thiolase, N-terminal		Reactome: REACT_22258	GO:0003824, GO:0016747, GO:0008152	metabolic process, transferase activity, transferring acyl groups other than amino-acyl groups, catalytic activity
194	514.793	-0.583703	0.123854	-4.71282	2.44307e-06	0.000210721	Mnat_06336	Chondroitin proteoglycan-2	gi|646722395|gb|KDR23408.1| Chondroitin proteoglycan 2 [Zootermopsis nevadensis]	gi|646722395|gb|KDR23408.1| Chondroitin proteoglycan 2 [Zootermopsis nevadensis]	Chitin binding Peritrophin-A domain	Chitin binding domain			GO:0006030, GO:0005576, GO:0008061	extracellular region, chitin metabolic process, chitin binding
195	72.098	-0.800341	0.272814	-2.93366	0.00334996	0.0344609	Mnat_06433		gi|646706044|gb|KDR13469.1| hypothetical protein L798_12578 [Zootermopsis nevadensis]
196	1308.21	-0.550389	0.0867592	-6.34387	2.24067e-10	1.32785e-07	Mnat_06435	Probable hydroxyacid-oxoacid transhydrogenase, mitochondrial	gi|646706041|gb|KDR13466.1| putative hydroxyacid-oxoacid transhydrogenase, mitochondrial [Zootermopsis nevadensis]	gi|646706041|gb|KDR13466.1| putative hydroxyacid-oxoacid transhydrogenase, mitochondrial [Zootermopsis nevadensis]	Iron-containing alcohol dehydrogenase	Alcohol dehydrogenase, iron-type			GO:0046872, GO:0055114, GO:0016491	oxidation-reduction process, oxidoreductase activity, metal ion binding
197	602.674	-0.342241	0.120197	-2.84733	0.00440875	0.0411029	Mnat_06446	Elongation factor 1-delta	gi|646706028|gb|KDR13453.1| Elongation factor 1-delta [Zootermopsis nevadensis]	gi|646706028|gb|KDR13453.1| Elongation factor 1-delta [Zootermopsis nevadensis]	Eukaryotic elongation factor 1 beta central acidic region, EF-1 guanine nucleotide exchange domain	Elongation factor 1 beta central acidic region, eukaryote, Translation elongation factor EF1B, beta/delta subunit, guanine nucleotide exchange		Reactome: REACT_17015|Reactome: REACT_71	GO:0003746, GO:0006414, GO:0005853	translational elongation, eukaryotic translation elongation factor 1 complex, translation elongation factor activity
198	56.6931	-0.586801	0.174736	-3.35821	0.000784497	0.0124394	Mnat_06463	Threonine dehydratase biosynthetic	gi|646711470|gb|KDR16615.1| Threonine dehydratase catabolic [Zootermopsis nevadensis]	gi|646711470|gb|KDR16615.1| Threonine dehydratase catabolic [Zootermopsis nevadensis]	Pyridoxal-phosphate dependent enzyme	Tryptophan synthase beta subunit-like PLP-dependent enzyme
199	102.935	-0.594742	0.128167	-4.64037	3.4779e-06	0.000264965	Mnat_06464	Threonine dehydratase catabolic	gi|646711470|gb|KDR16615.1| Threonine dehydratase catabolic [Zootermopsis nevadensis]	gi|646711470|gb|KDR16615.1| Threonine dehydratase catabolic [Zootermopsis nevadensis]	Pyridoxal-phosphate dependent enzyme	Tryptophan synthase beta subunit-like PLP-dependent enzyme
200	163.284	-0.339585	0.109974	-3.08785	0.00201607	0.0240854	Mnat_06507	Fanconi anemia-associated protein of 24 kDa	gi|926610251|ref|XP_013787776.1| PREDICTED: Fanconi anemia-associated protein of 24 kDa-like isoform X1 [Limulus polyphemus]	gi|926610251|ref|XP_013787776.1| PREDICTED: Fanconi anemia-associated protein of 24 kDa-like isoform X1 [Limulus polyphemus]	Helix-hairpin-helix motif		Fanconi anemia-associated protein of 24 kDa	Reactome: REACT_216	GO:0043240, GO:0006281	DNA repair, Fanconi anaemia nuclear complex
201	431.779	-0.297963	0.0938479	-3.17496	0.00149858	0.0196413	Mnat_06535	Mariner Mos1 transposase	gi|646707942|gb|KDR14455.1| hypothetical protein L798_11625 [Zootermopsis nevadensis]	gi|642940477|ref|XP_008191221.1| PREDICTED: LOW QUALITY PROTEIN: histone-lysine N-methyltransferase SETMAR-like, partial [Tribolium castaneum]	Transposase (partial DDE domain)	Transposase, type 1		Reactome: REACT_216	GO:0003677	DNA binding
202	57.9565	-0.49221	0.147264	-3.34237	0.00083065	0.0129876	Mnat_06552	Phosphotriesterase-related protein	gi|909562666|ref|XP_013136515.1| PREDICTED: phosphotriesterase-related protein [Papilio polytes]	gi|909562666|ref|XP_013136515.1| PREDICTED: phosphotriesterase-related protein [Papilio polytes]	Phosphotriesterase family	Phosphotriesterase	Phosphotriesterase		GO:0009056, GO:0008270	catabolic process, zinc ion binding
203	129.905	-0.478446	0.0991762	-4.8242	1.40564e-06	0.000140265	Mnat_06609	Tigger transposable element-derived protein 1	gi|591363115|ref|XP_007056462.1| PREDICTED: tigger transposable element-derived protein 1-like [Chelonia mydas]	gi|591363115|ref|XP_007056462.1| PREDICTED: tigger transposable element-derived protein 1-like [Chelonia mydas]	Tc5 transposase DNA-binding domain, DDE superfamily endonuclease	DDE superfamily endonuclease, CENP-B-like, HTH CenpB-type DNA-binding domain			GO:0003676, GO:0003677	nucleic acid binding, DNA binding
204	319.643	-0.31586	0.110974	-2.84625	0.00442376	0.0411399	Mnat_06626	Alpha-1,3-mannosyltransferase ALG2	gi|646721134|gb|KDR22604.1| Alpha-1,3-mannosyltransferase ALG2 [Zootermopsis nevadensis]	gi|646721134|gb|KDR22604.1| Alpha-1,3-mannosyltransferase ALG2 [Zootermopsis nevadensis]	Glycosyl transferases group 1	Glycosyl transferase, family 1
205	3060.15	-0.425246	0.0972721	-4.37171	1.23275e-05	0.000653777	Mnat_06648	60S ribosomal protein L18	gi|646708831|gb|KDR14978.1| 60S ribosomal protein L18 [Zootermopsis nevadensis]	gi|646708831|gb|KDR14978.1| 60S ribosomal protein L18 [Zootermopsis nevadensis]			Ribosomal protein L18e		GO:0003735, GO:0006412, GO:0005840, GO:0005622	ribosome, intracellular, translation, structural constituent of ribosome
206	1949.69	-0.221515	0.0472292	-4.69022	2.72913e-06	0.000232837	Mnat_06671	Importin-5	gi|646712368|gb|KDR17150.1| Importin-5 [Zootermopsis nevadensis]	gi|646712368|gb|KDR17150.1| Importin-5 [Zootermopsis nevadensis]	HEAT repeats				GO:0005488	binding
207	247.72	-0.549429	0.185745	-2.95798	0.00309666	0.0324508	Mnat_06723	B(0,+)-type amino acid transporter 1	gi|646714267|gb|KDR18305.1| B(0,+)-type amino acid transporter 1 [Zootermopsis nevadensis]	gi|646714267|gb|KDR18305.1| B(0,+)-type amino acid transporter 1 [Zootermopsis nevadensis]	Amino acid permease	Amino acid/polyamine transporter I	Amino acid/polyamine transporter I		GO:0003333, GO:0016020, GO:0015171	amino acid transmembrane transporter activity, amino acid transmembrane transport, membrane
208	268.057	-0.285211	0.0811102	-3.51635	0.000437532	0.00841325	Mnat_06734	Kelch domain-containing protein 4	gi|646717660|gb|KDR20441.1| Kelch domain-containing protein 4 [Zootermopsis nevadensis]	gi|646717660|gb|KDR20441.1| Kelch domain-containing protein 4 [Zootermopsis nevadensis]	Kelch motif	Kelch repeat type 1, Kelch repeat type 2			GO:0005515	protein binding
209	3349	-0.346494	0.0953434	-3.63418	0.000278871	0.00614849	Mnat_06793	ATP synthase subunit g, mitochondrial	gi|506968995|gb|AGM32841.1| putative hydrogen-transporting ATP synthase, G-subunit [Coptotermes formosanus]	gi|506968995|gb|AGM32841.1| putative hydrogen-transporting ATP synthase, G-subunit [Coptotermes formosanus]	Mitochondrial ATP synthase g subunit	ATPase, F0 complex, subunit G, mitochondrial	ATPase, F0 complex, subunit G, mitochondrial		GO:0000276, GO:0015078, GO:0015986	mitochondrial proton-transporting ATP synthase complex, coupling factor F(o), ATP synthesis coupled proton transport, hydrogen ion transmembrane transporter activity
210	645.533	-0.376573	0.0895273	-4.20624	2.59658e-05	0.00115144	Mnat_06877	Hydroxyacyl-coenzyme A dehydrogenase, mitochondrial	gi|646714138|gb|KDR18231.1| Hydroxyacyl-coenzyme A dehydrogenase, mitochondrial [Zootermopsis nevadensis]	gi|646714138|gb|KDR18231.1| Hydroxyacyl-coenzyme A dehydrogenase, mitochondrial [Zootermopsis nevadensis]	3-hydroxyacyl-CoA dehydrogenase, NAD binding domain, 3-hydroxyacyl-CoA dehydrogenase, C-terminal domain	3-hydroxyacyl-CoA dehydrogenase, NAD binding, 3-hydroxyacyl-CoA dehydrogenase, C-terminal		KEGG: 00062+4.2.1.17+1.1.1.35|KEGG: 00071+4.2.1.17+1.1.1.35|KEGG: 00120+1.1.1.35|KEGG: 00280+4.2.1.17+1.1.1.35|KEGG: 00281+4.2.1.17+1.1.1.35|KEGG: 00310+4.2.1.17+1.1.1.35|KEGG: 00360+4.2.1.17|KEGG: 00362+4.2.1.17+1.1.1.35|KEGG: 00380+4.2.1.17+1.1.1.35|KEGG: 00410+4.2.1.17|KEGG: 00592+4.2.1.17|KEGG: 00623+1.1.1.35|KEGG: 00627+4.2.1.17|KEGG: 00640+4.2.1.17|KEGG: 00650+4.2.1.17+1.1.1.35|KEGG: 00720+…	GO:0006631, GO:0003857, GO:0070403, GO:0055114, GO:0016491	fatty acid metabolic process, NAD+ binding, oxidation-reduction process, 3-hydroxyacyl-CoA dehydrogenase activity, oxidoreductase activity
211	1961.81	-0.444549	0.11487	-3.87003	0.000108824	0.00317531	Mnat_06886	Cytochrome c oxidase subunit 6B	gi|646707933|gb|KDR14446.1| Cytochrome c oxidase subunit 6B [Zootermopsis nevadensis]	gi|646707933|gb|KDR14446.1| Cytochrome c oxidase subunit 6B [Zootermopsis nevadensis]	Cytochrome oxidase c subunit VIb	Cytochrome c oxidase, subunit VIb			GO:0004129, GO:0005739	mitochondrion, cytochrome-c oxidase activity
212	5550.28	-0.44427	0.116317	-3.81949	0.00013373	0.00361947	Mnat_06901	40S ribosomal protein SA	gi|646702618|gb|KDR11727.1| 40S ribosomal protein SA [Zootermopsis nevadensis]	gi|646702618|gb|KDR11727.1| 40S ribosomal protein SA [Zootermopsis nevadensis]	Ribosomal protein S2	Ribosomal protein S2	Ribosomal protein S2, eukaryotic/archaeal		GO:0003735, GO:0006412, GO:0015935, GO:0005840, GO:0005622	small ribosomal subunit, ribosome, intracellular, translation, structural constituent of ribosome
213	205.08	-0.299266	0.105951	-2.82457	0.00473444	0.043083	Mnat_06903	Lactase-phlorizin hydrolase	gi|646704207|gb|KDR12525.1| Lactase-phlorizin hydrolase [Zootermopsis nevadensis]	gi|646704207|gb|KDR12525.1| Lactase-phlorizin hydrolase [Zootermopsis nevadensis]	Glycosyl hydrolase family 1	Glycoside hydrolase, family 1	Glycoside hydrolase, family 1		GO:0005975, GO:0004553	carbohydrate metabolic process, hydrolase activity, hydrolyzing O-glycosyl compounds
214	499.752	-0.225429	0.0819939	-2.74933	0.00597165	0.0499696	Mnat_06962	Protein phosphatase methylesterase 1	gi|646711259|gb|KDR16494.1| Protein phosphatase methylesterase 1 [Zootermopsis nevadensis]	gi|646711259|gb|KDR16494.1| Protein phosphatase methylesterase 1 [Zootermopsis nevadensis]	Alpha/beta hydrolase family	Alpha/beta hydrolase fold-1	Protein phosphatase methylesterase, eukaryotic		GO:0003824, GO:0006482, GO:0052689	carboxylic ester hydrolase activity, catalytic activity, protein demethylation
215	2673.04	-0.463197	0.0876991	-5.28167	1.28012e-07	2.45065e-05	Mnat_06980	60S ribosomal protein L7	gi|646695033|gb|KDR08207.1| 60S ribosomal protein L7 [Zootermopsis nevadensis]	gi|646695033|gb|KDR08207.1| 60S ribosomal protein L7 [Zootermopsis nevadensis]	Ribosomal L30 N-terminal domain, Ribosomal protein L30p/L7e	Ribosomal protein L30, N-terminal, Ribosomal protein L30, ferredoxin-like fold domain
216	2488.04	-0.37887	0.095207	-3.97944	6.90787e-05	0.00228776	Mnat_06995	Centrobin	gi|646695046|gb|KDR08220.1| Centrobin [Zootermopsis nevadensis]	gi|646695046|gb|KDR08220.1| Centrobin [Zootermopsis nevadensis]	Transmembrane protein 173	Stimulator of interferon genes protein			GO:0002218, GO:0032481	activation of innate immune response, positive regulation of type I interferon production
217	16131.9	-0.361351	0.0741599	-4.87259	1.10145e-06	0.000121764	Mnat_07001	Glyceraldehyde-3-phosphate dehydrogenase	gi|388523595|gb|AFK49796.1| glyceraldehyde-3-phosphate dehydrogenase [Cryptocercus punctulatus]	gi|388523595|gb|AFK49796.1| glyceraldehyde-3-phosphate dehydrogenase [Cryptocercus punctulatus]	Glyceraldehyde 3-phosphate dehydrogenase, NAD binding domain, HMG (high mobility group) box, Glyceraldehyde 3-phosphate dehydrogenase, C-terminal domain	Glyceraldehyde 3-phosphate dehydrogenase, catalytic domain, High mobility group box domain, Glyceraldehyde 3-phosphate dehydrogenase, NAD(P) binding domain	Glyceraldehyde/Erythrose phosphate dehydrogenase family	Reactome: REACT_474	GO:0051287, GO:0006006, GO:0016620, GO:0055114, GO:0050661	glucose metabolic process, oxidoreductase activity, acting on the aldehyde or oxo group of donors, NAD or NADP as acceptor, NADP binding, oxidation-reduction process, NAD binding
218	1136.09	-0.270538	0.0593182	-4.56078	5.09637e-06	0.00035543	Mnat_07013	Superoxide dismutase [Mn], mitochondrial	gi|646719060|gb|KDR21306.1| Superoxide dismutase [Mn], mitochondrial [Zootermopsis nevadensis]	gi|646719060|gb|KDR21306.1| Superoxide dismutase [Mn], mitochondrial [Zootermopsis nevadensis]	Iron/manganese superoxide dismutases, alpha-hairpin domain, Iron/manganese superoxide dismutases, C-terminal domain	Manganese/iron superoxide dismutase, C-terminal, Manganese/iron superoxide dismutase, N-terminal	Manganese/iron superoxide dismutase	MetaCyc: PWY-6854	GO:0004784, GO:0046872, GO:0006801, GO:0055114	superoxide metabolic process, oxidation-reduction process, metal ion binding, superoxide dismutase activity
219	267.966	-0.405144	0.107352	-3.77398	0.000160663	0.00413948	Mnat_07024	Protein FAM45B	gi|646715130|gb|KDR18834.1| hypothetical protein L798_07280 [Zootermopsis nevadensis]	gi|817075686|ref|XP_012260083.1| PREDICTED: protein FAM45B-like [Athalia rosae]	Stabilization of polarity axis
220	55849.7	-0.270808	0.0814788	-3.32366	0.000888434	0.0135184	Mnat_07068	Tropomyosin	gi|478346283|gb|AGI96989.1| troponin H, partial [Nilaparvata lugens]	gi|478346283|gb|AGI96989.1| troponin H, partial [Nilaparvata lugens]	Tropomyosin	Tropomyosin		Reactome: REACT_17044
221	772.481	-0.266348	0.094814	-2.80916	0.00496707	0.0442826	Mnat_07074	Coatomer subunit beta'	gi|646696399|gb|KDR08722.1| Coatomer subunit beta' [Zootermopsis nevadensis]	gi|646696399|gb|KDR08722.1| Coatomer subunit beta' [Zootermopsis nevadensis]	Coatomer WD associated region	Coatomer, WD associated region		Reactome: REACT_11123	GO:0006886, GO:0030117, GO:0016192, GO:0005198	membrane coat, intracellular protein transport, vesicle-mediated transport, structural molecule activity
222	174.196	-0.255557	0.0927479	-2.7554	0.0058621	0.0493687	Mnat_07077	TGF-beta-activated kinase 1 and MAP3K7-binding protein 1	gi|646696395|gb|KDR08718.1| Mitogen-activated protein kinase kinase kinase 7-interacting protein 1 [Zootermopsis nevadensis]	gi|646696395|gb|KDR08718.1| Mitogen-activated protein kinase kinase kinase 7-interacting protein 1 [Zootermopsis nevadensis]	Protein phosphatase 2C	PPM-type phosphatase domain	Protein phosphatase 2C family		GO:0003824, GO:0004722, GO:0006470	protein serine/threonine phosphatase activity, catalytic activity, protein dephosphorylation
223	127.387	-0.45674	0.121248	-3.76699	0.000165227	0.00417809	Mnat_07096	Thioredoxin domain-containing protein 12	gi|646697102|gb|KDR08987.1| Thioredoxin domain-containing protein 12 [Zootermopsis nevadensis]	gi|646697102|gb|KDR08987.1| Thioredoxin domain-containing protein 12 [Zootermopsis nevadensis]
224	144.639	-0.345309	0.118652	-2.91028	0.0036111	0.0360605	Mnat_07118	LanC-like protein 2	gi|646722109|gb|KDR23212.1| LanC-like protein 2 [Zootermopsis nevadensis]	gi|646722109|gb|KDR23212.1| LanC-like protein 2 [Zootermopsis nevadensis]	Lanthionine synthetase C-like protein	Lanthionine synthetase C-like
225	147.882	-0.462192	0.136246	-3.39233	0.000692998	0.0114512	Mnat_07131
226	525.936	-0.352403	0.0793203	-4.44278	8.88037e-06	0.000505087	Mnat_07196		gi|646706783|gb|KDR13849.1| hypothetical protein L798_12358 [Zootermopsis nevadensis]	gi|506967925|gb|AGM32306.1| eukaryotic protein of unknown function, partial [Coptotermes formosanus]	Eukaryotic protein of unknown function (DUF829)	Protein of unknown function DUF829, TMEM53
227	896.303	-0.34492	0.099027	-3.48309	0.000495662	0.00911113	Mnat_07229	COP9 signalosome complex subunit 2	gi|646706673|gb|KDR13780.1| COP9 signalosome complex subunit 2 [Zootermopsis nevadensis]	gi|646706673|gb|KDR13780.1| COP9 signalosome complex subunit 2 [Zootermopsis nevadensis]	PCI domain	Proteasome component (PCI) domain			GO:0005515	protein binding
228	137.053	-0.492136	0.0972824	-5.05884	4.21805e-07	5.51792e-05	Mnat_07253	Activator of basal transcription 1	gi|646626466|gb|KDQ71485.1| Activator of basal transcription 1 [Zootermopsis nevadensis]	gi|646626466|gb|KDQ71485.1| Activator of basal transcription 1 [Zootermopsis nevadensis]	RNA recognition motif. (a.k.a. RRM, RBD, or RNP domain)	RNA recognition motif domain			GO:0003676, GO:0000166	nucleic acid binding, nucleotide binding
229	177.701	-0.604583	0.133278	-4.53626	5.72597e-06	0.000387441	Mnat_07276	Catalase	gi|646694395|gb|KDR07976.1| Catalase [Zootermopsis nevadensis]	gi|646694395|gb|KDR07976.1| Catalase [Zootermopsis nevadensis]	Catalase-related immune-responsive, Catalase	Catalase core domain, Catalase immune-responsive domain	Catalase, mono-functional, haem-containing	KEGG: 00380+1.11.1.6|KEGG: 00630+1.11.1.6	GO:0055114, GO:0006979, GO:0020037, GO:0004096	heme binding, catalase activity, response to oxidative stress, oxidation-reduction process
230	61.1659	-0.735065	0.167845	-4.37943	1.18989e-05	0.000635335	Mnat_07310	Protein YIPF5	gi|270006273|gb|EFA02721.1| hypothetical protein TcasGA2_TC008446 [Tribolium castaneum]	gi|642921389|ref|XP_008192846.1| PREDICTED: protein YIPF5 [Tribolium castaneum]
231	245.132	-0.435569	0.154521	-2.81884	0.00481975	0.0433833	Mnat_07427	Peroxisomal N(1)-acetyl-spermine/spermidine oxidase	gi|646720801|gb|KDR22398.1| Peroxisomal N(1)-acetyl-spermine/spermidine oxidase [Zootermopsis nevadensis]	gi|646720801|gb|KDR22398.1| Peroxisomal N(1)-acetyl-spermine/spermidine oxidase [Zootermopsis nevadensis]	Flavin containing amine oxidoreductase	Amine oxidase			GO:0055114, GO:0016491	oxidoreductase activity, oxidation-reduction process
232	400.743	-0.253811	0.0767266	-3.30799	0.00093968	0.0139444	Mnat_07471	Solute carrier family 2, facilitated glucose transporter member 3	gi|646718600|gb|KDR21012.1| Solute carrier family 2, facilitated glucose transporter member 3 [Zootermopsis nevadensis]	gi|646718600|gb|KDR21012.1| Solute carrier family 2, facilitated glucose transporter member 3 [Zootermopsis nevadensis]	Sugar (and other) transporter	Major facilitator, sugar transporter-like		Reactome: REACT_15518	GO:0022891, GO:0022857, GO:0016021, GO:0016020, GO:0055085	substrate-specific transmembrane transporter activity, integral component of membrane, transmembrane transporter activity, transmembrane transport, membrane
233	1205.37	-0.469756	0.109045	-4.30791	1.64801e-05	0.000823901	Mnat_07477	Dolichyl-diphosphooligosaccharide--protein glycosyltransferase 48 kDa subunit	gi|646718592|gb|KDR21004.1| Dolichyl-diphosphooligosaccharide--protein glycosyltransferase 48 kDa subunit [Zootermopsis nevadensis]	gi|646718592|gb|KDR21004.1| Dolichyl-diphosphooligosaccharide--protein glycosyltransferase 48 kDa subunit [Zootermopsis nevadensis]	Oligosaccharyltransferase 48 kDa subunit beta	Dolichyl-diphosphooligosaccharide--protein glycosyltransferase 48 kDa subunit	Dolichyl-diphosphooligosaccharide--protein glycosyltransferase 48 kDa subunit	KEGG: 00510+2.4.99.18|KEGG: 00513+2.4.99.18|UniPathway: UPA00378	GO:0018279, GO:0005789	endoplasmic reticulum membrane, protein N-linked glycosylation via asparagine
234	146.134	-0.557301	0.0982168	-5.67419	1.39346e-08	4.05084e-06	Mnat_07482	Transmembrane emp24 domain-containing protein 6	gi|646718588|gb|KDR21000.1| Transmembrane emp24 domain-containing protein 6 [Zootermopsis nevadensis]	gi|646718588|gb|KDR21000.1| Transmembrane emp24 domain-containing protein 6 [Zootermopsis nevadensis]	emp24/gp25L/p24 family/GOLD	GOLD domain	TMP21-related		GO:0016021, GO:0006810	integral component of membrane, transport
235	88.5511	-0.493304	0.173652	-2.84076	0.00450064	0.0415954	Mnat_07491	Protein white	gi|646718575|gb|KDR20987.1| Protein white [Zootermopsis nevadensis]	gi|646718575|gb|KDR20987.1| Protein white [Zootermopsis nevadensis]	ABC transporter, ABC-2 type transporter	ABC transporter-like, ABC-2 type transporter			GO:0006810, GO:0016020, GO:0016887, GO:0005524	transport, ATP binding, ATPase activity, membrane
236	9851.54	-0.387847	0.0576463	-6.72805	1.71954e-11	1.34967e-08	Mnat_07492	Enolase	gi|506968107|gb|AGM32397.1| enolase [Coptotermes formosanus]	gi|506968107|gb|AGM32397.1| enolase [Coptotermes formosanus]	Enolase, N-terminal domain, Enolase, C-terminal TIM barrel domain	Enolase, N-terminal, Enolase, C-terminal	Enolase	KEGG: 00010+4.2.1.11|KEGG: 00680+4.2.1.11|MetaCyc: PWY-1042|MetaCyc: PWY-1622|MetaCyc: PWY-2221|MetaCyc: PWY-5484|MetaCyc: PWY-5723|MetaCyc: PWY-6142|MetaCyc: PWY-6886|MetaCyc: PWY-6901|MetaCyc: PWY-7003|MetaCyc: PWY-7124|MetaCyc: PWY-7218|UniPathway: UPA00109	GO:0000015, GO:0000287, GO:0004634, GO:0006096	phosphopyruvate hydratase complex, glycolytic process, magnesium ion binding, phosphopyruvate hydratase activity
237	185.845	-0.482352	0.148448	-3.2493	0.00115691	0.0161576	Mnat_07542		gi|646712837|gb|KDR17422.1| hypothetical protein L798_08322 [Zootermopsis nevadensis]	gi|817188244|ref|XP_012288683.1| PREDICTED: cytochrome c oxidase protein 20 homolog [Orussus abietinus]	Protein of unknown function (DUF3767)	Cox20/FAM36A
238	775.028	-0.271117	0.0604526	-4.48479	7.29861e-06	0.00046199	Mnat_07593	Putative mitochondrial inner membrane protein	gi|646706153|gb|KDR13531.1| Putative mitochondrial inner membrane protein [Zootermopsis nevadensis]	gi|646706153|gb|KDR13531.1| Putative mitochondrial inner membrane protein [Zootermopsis nevadensis]	Mitochondrial inner membrane protein	Mitochondrial inner membrane protein Mitofilin
239	349.69	-0.401428	0.108672	-3.69395	0.000220798	0.00515495	Mnat_07716	NADH dehydrogenase [ubiquinone] 1 alpha subcomplex subunit 6	gi|751464488|ref|XP_011187191.1| PREDICTED: NADH dehydrogenase [ubiquinone] 1 alpha subcomplex subunit 6 [Bactrocera cucurbitae]	gi|751464488|ref|XP_011187191.1| PREDICTED: NADH dehydrogenase [ubiquinone] 1 alpha subcomplex subunit 6 [Bactrocera cucurbitae]	Complex 1 protein (LYR family)	Complex 1 LYR protein
240	471.701	-0.26773	0.089717	-2.98416	0.00284353	0.0307847	Mnat_07822	Hydroxyacylglutathione hydrolase, mitochondrial	gi|646697274|gb|KDR09065.1| Hydroxyacylglutathione hydrolase, mitochondrial [Zootermopsis nevadensis]	gi|646697274|gb|KDR09065.1| Hydroxyacylglutathione hydrolase, mitochondrial [Zootermopsis nevadensis]	Hydroxyacylglutathione hydrolase C-terminus, Metallo-beta-lactamase superfamily	Metallo-beta-lactamase, Hydroxyacylglutathione hydrolase, C-terminal domain		KEGG: 00620+3.1.2.6|MetaCyc: PWY-5386|UniPathway: UPA00619	GO:0004416, GO:0019243	methylglyoxal catabolic process to D-lactate via S-lactoyl-glutathione, hydroxyacylglutathione hydrolase activity
241	265.093	-0.313652	0.0949871	-3.30205	0.0009598	0.0140812	Mnat_07877	Solute carrier family 25 member 38-A	gi|646697026|gb|KDR08945.1| Solute carrier family 25 member 38 [Zootermopsis nevadensis]	gi|646697026|gb|KDR08945.1| Solute carrier family 25 member 38 [Zootermopsis nevadensis]	Mitochondrial carrier protein	Mitochondrial substrate/solute carrier			GO:0006783, GO:0005215, GO:0006810, GO:0055085, GO:0005739	mitochondrion, transporter activity, heme biosynthetic process, transmembrane transport, transport
242	2854.06	-0.471719	0.0991174	-4.7592	1.94361e-06	0.000171409	Mnat_07878		gi|646716242|gb|KDR19571.1| hypothetical protein L798_06369 [Zootermopsis nevadensis]	gi|51557732|gb|AAU06505.1| unknown salivary protein [Culicoides sonorensis]
243	1729.47	-0.386942	0.0702381	-5.509	3.60872e-08	9.44162e-06	Mnat_07963	Protein jagged-1b	gi|270010674|gb|EFA07122.1| hypothetical protein TcasGA2_TC010113 [Tribolium castaneum]	gi|642930197|ref|XP_008196297.1| PREDICTED: protein jagged-1b isoform X2 [Tribolium castaneum]	Calcium-binding EGF domain, EGF-like domain, CybS, succinate dehydrogenase cytochrome B small subunit	EGF-like calcium-binding domain, EGF-like domain			GO:0007219, GO:0005509, GO:0005515, GO:0005112	calcium ion binding, protein binding, Notch signaling pathway, Notch binding
244	1210.11	-1.40681	0.502938	-2.79719	0.0051549	0.0455127	Mnat_08007	Protein G12	gi|646695849|gb|KDR08524.1| Protein G12 [Zootermopsis nevadensis]	gi|646695849|gb|KDR08524.1| Protein G12 [Zootermopsis nevadensis]	Insect allergen related repeat, nitrile-specifier detoxification	Insect allergen-related
245	598.578	-0.250204	0.0789539	-3.16899	0.00152969	0.0199445	Mnat_08084	Probable methyltransferase-like-like protein	gi|646702986|gb|KDR11895.1| Putative S-adenosyl-L-methionine-dependent methyltransferase [Zootermopsis nevadensis]	gi|646702986|gb|KDR11895.1| Putative S-adenosyl-L-methionine-dependent methyltransferase [Zootermopsis nevadensis]	MraW methylase family	Ribosomal RNA small subunit methyltransferase H	Ribosomal RNA small subunit methyltransferase H		GO:0008168	methyltransferase activity
246	1064.67	-0.447044	0.125243	-3.56942	0.000357776	0.00733107	Mnat_08110	Mariner Mos1 transposase	gi|646709121|gb|KDR15140.1| UXT-like protein [Zootermopsis nevadensis]	gi|646709121|gb|KDR15140.1| UXT-like protein [Zootermopsis nevadensis]	Normal lung function maintenance, Low in Lung Cancer 1 protein, Prefoldin subunit	Prefoldin alpha-like, Uncharacterised protein family C20orf85
247	728.382	-0.230527	0.067467	-3.41689	0.000633405	0.0108078	Mnat_08222	Sex-lethal-like protein	gi|646714788|gb|KDR18642.1| Sex-lethal-like protein [Zootermopsis nevadensis]	gi|646714788|gb|KDR18642.1| Sex-lethal-like protein [Zootermopsis nevadensis]	RNA recognition motif. (a.k.a. RRM, RBD, or RNP domain)	RNA recognition motif domain			GO:0003723, GO:0003676, GO:0000166	nucleic acid binding, nucleotide binding, RNA binding
248	230.19	-0.425239	0.0909903	-4.67345	2.96178e-06	0.000246508	Mnat_08253	Probable U3 small nucleolar RNA-associated protein 11	gi|646719522|gb|KDR21607.1| putative U3 small nucleolar RNA-associated protein 11 [Zootermopsis nevadensis]	gi|646719522|gb|KDR21607.1| putative U3 small nucleolar RNA-associated protein 11 [Zootermopsis nevadensis]	Utp11 protein	Small-subunit processome, Utp11	Small-subunit processome, Utp11		GO:0032040, GO:0006364	rRNA processing, small-subunit processome
249	191.23	-0.375927	0.0950766	-3.95393	7.68766e-05	0.00247297	Mnat_08256	Ubiquinol-cytochrome c reductase complex chaperone CBP3-like protein	gi|817050807|ref|XP_012257361.1| PREDICTED: ubiquinol-cytochrome-c reductase complex assembly factor 1 [Athalia rosae]	gi|817050807|ref|XP_012257361.1| PREDICTED: ubiquinol-cytochrome-c reductase complex assembly factor 1 [Athalia rosae]	Ubiquinol-cytochrome C chaperone	Ubiquinol-cytochrome c chaperone/UPF0174	Ubiquinol-cytochrome c chaperone, CBP3
250	1575.98	-0.472099	0.159213	-2.9652	0.00302489	0.0318263	Mnat_08306	Gamma-glutamyltranspeptidase 1	gi|646710148|gb|KDR15749.1| Gamma-glutamyltranspeptidase 1 [Zootermopsis nevadensis]	gi|646710148|gb|KDR15749.1| Gamma-glutamyltranspeptidase 1 [Zootermopsis nevadensis]	Elongator subunit Iki1, DNA-binding nuclear phosphoprotein p8, Gamma-glutamyltranspeptidase	Nuclear phosphoprotein p8, DNA binding, Elongator complex protein 5, Gamma-glutamyltranspeptidase	Gamma-glutamyltranspeptidase	KEGG: 00430+2.3.2.2|KEGG: 00460+2.3.2.2|KEGG: 00480+2.3.2.2+3.4.19.13|MetaCyc: PWY-4041|MetaCyc: PWY-5826	GO:0003840, GO:0033588, GO:0006749	gamma-glutamyltransferase activity, Elongator holoenzyme complex, glutathione metabolic process
251	239.793	-0.414298	0.119528	-3.46611	0.000528057	0.00939846	Mnat_08370	Adenylate kinase 2, mitochondrial	gi|646718426|gb|KDR20896.1| Adenylate kinase 2, mitochondrial [Zootermopsis nevadensis]	gi|646718426|gb|KDR20896.1| Adenylate kinase 2, mitochondrial [Zootermopsis nevadensis]	Adenylate kinase, Adenylate kinase, active site lid	Adenylate kinase, active site lid domain	Adenylate kinase/UMP-CMP kinase	KEGG: 00230+2.7.4.3|MetaCyc: PWY-7219|UniPathway: UPA00588	GO:0006139, GO:0019205, GO:0005524, GO:0004017, GO:0016776	phosphotransferase activity, phosphate group as acceptor, nucleobase-containing compound metabolic process, adenylate kinase activity, ATP binding, nucleobase-containing compound kinase activity
252	72.7229	-0.584707	0.145564	-4.01683	5.89855e-05	0.00204857	Mnat_08421		gi|780710621|ref|XP_011704431.1| PREDICTED: uncharacterized protein LOC105459829 [Wasmannia auropunctata]
253	57326.1	-0.325537	0.0758157	-4.29379	1.7565e-05	0.000861671	Mnat_08448	Elongation factor 2	gi|646697819|gb|KDR09305.1| Elongation factor 2 [Zootermopsis nevadensis]	gi|646697819|gb|KDR09305.1| Elongation factor 2 [Zootermopsis nevadensis]	Elongation Factor G, domain II, Elongation factor G, domain IV, Elongation factor G C-terminus, Elongation factor Tu domain 2, Elongation factor Tu GTP binding domain	Translation elongation factor EFG, V domain, Translation elongation factor EFTu/EF1A, domain 2, Translation elongation factor EFG/EF2, domain IV, Elongation factor G, III-V domain			GO:0003924, GO:0005525	GTPase activity, GTP binding
254	366.486	-0.299443	0.097541	-3.06991	0.00214121	0.0250841	Mnat_08461	Ovalbumin-related protein Y	gi|646718643|gb|KDR21045.1| Leukocyte elastase inhibitor [Zootermopsis nevadensis]	gi|646718643|gb|KDR21045.1| Leukocyte elastase inhibitor [Zootermopsis nevadensis]	Serpin (serine protease inhibitor)	Serpin domain	Serpin family		GO:0005615	extracellular space
255	373.221	-0.320603	0.0882042	-3.63478	0.000278219	0.00614849	Mnat_08480	Trafficking protein particle complex subunit 5	gi|646704039|gb|KDR12406.1| Trafficking protein particle complex subunit 5 [Zootermopsis nevadensis]	gi|646704039|gb|KDR12406.1| Trafficking protein particle complex subunit 5 [Zootermopsis nevadensis]	Transport protein particle (TRAPP) component	Transport protein particle (TRAPP) component	TRAPP I complex, subunit 5
256	1161.58	-1.08056	0.148056	-7.2983	2.91418e-13	5.71835e-10	Mnat_08484	Regucalcin	gi|646712156|gb|KDR17045.1| hypothetical protein L798_09047 [Zootermopsis nevadensis]	gi|646712155|gb|KDR17044.1| Regucalcin, partial [Zootermopsis nevadensis]	SMP-30/Gluconolaconase/LRE-like region	SMP-30/Gluconolactonase/LRE-like region		KEGG: 00030+3.1.1.17|KEGG: 00053+3.1.1.17|KEGG: 00930+3.1.1.17|MetaCyc: PWY-2221|MetaCyc: PWY-5530|MetaCyc: PWY-7165	GO:0030234, GO:0005509	calcium ion binding, enzyme regulator activity
257	245.774	-0.360183	0.115966	-3.10594	0.00189678	0.0230238	Mnat_08497	Monocarboxylate transporter 5	gi|646704867|gb|KDR12836.1| Monocarboxylate transporter 5 [Zootermopsis nevadensis]	gi|646704867|gb|KDR12836.1| Monocarboxylate transporter 5 [Zootermopsis nevadensis]	Major Facilitator Superfamily	Major facilitator superfamily			GO:0016021, GO:0055085	integral component of membrane, transmembrane transport
258	1540.29	-0.490933	0.138789	-3.53727	0.000404284	0.00799302	Mnat_08510	Flightin	gi|646718687|gb|KDR21073.1| Flightin [Zootermopsis nevadensis]	gi|646718687|gb|KDR21073.1| Flightin [Zootermopsis nevadensis]
259	41.3942	-0.499474	0.173289	-2.88231	0.00394766	0.0382062	Mnat_08590	Methyltransferase-like protein 9	gi|646717455|gb|KDR20299.1| Methyltransferase-like protein 9 [Zootermopsis nevadensis]	gi|646717455|gb|KDR20299.1| Methyltransferase-like protein 9 [Zootermopsis nevadensis]	DREV methyltransferase	DREV methyltransferase	DREV methyltransferase
260	603.374	-0.214481	0.077652	-2.76208	0.00574345	0.0487883	Mnat_08691	Peroxisomal biogenesis factor 19	gi|646703847|gb|KDR12308.1| Peroxisomal biogenesis factor 19 [Zootermopsis nevadensis]	gi|646703847|gb|KDR12308.1| Peroxisomal biogenesis factor 19 [Zootermopsis nevadensis]	Pex19 protein family	Pex19 protein	Pex19 protein		GO:0005777	peroxisome
261	48.5158	-1.57564	0.522965	-3.01289	0.00258773	0.0287679	Mnat_08700	Defensin-1	gi|56565273|dbj|BAD77967.1| defensin B [Anomala cuprea]	gi|56565273|dbj|BAD77967.1| defensin B [Anomala cuprea]	Arthropod defensin	Defensin, invertebrate/fungal			GO:0006952	defense response
262	1459.55	-0.357536	0.0894395	-3.99752	6.40093e-05	0.00215626	Mnat_08710	NADH dehydrogenase [ubiquinone] iron-sulfur protein 3, mitochondrial	gi|646692225|gb|KDR07346.1| NADH dehydrogenase [ubiquinone] iron-sulfur protein 3, mitochondrial [Zootermopsis nevadensis]	gi|646692225|gb|KDR07346.1| NADH dehydrogenase [ubiquinone] iron-sulfur protein 3, mitochondrial [Zootermopsis nevadensis]	Respiratory-chain NADH dehydrogenase, 30 Kd subunit	NADH:ubiquinone oxidoreductase, 30kDa subunit			GO:0008137, GO:0016651, GO:0055114	NADH dehydrogenase (ubiquinone) activity, oxidoreductase activity, acting on NAD(P)H, oxidation-reduction process
263	474.906	-0.252144	0.088935	-2.83515	0.00458042	0.0421154	Mnat_08762	Cytochrome P450 9e2	gi|47605531|sp|Q964T2.1|CP9E2_BLAGE RecName: Full=Cytochrome P450 9e2; AltName: Full=CYPIXE2 [Blattella germanica] >gi|14582223|gb|AAK69410.1|AF275640_1 cytochrome P450 [Blattella germanica]	gi|47605531|sp|Q964T2.1|CP9E2_BLAGE RecName: Full=Cytochrome P450 9e2; AltName: Full=CYPIXE2 [Blattella germanica] >gi|14582223|gb|AAK69410.1|AF275640_1 cytochrome P450 [Blattella germanica]	Cytochrome P450	Cytochrome P450		Reactome: REACT_13433	GO:0005506, GO:0016705, GO:0055114, GO:0020037	oxidoreductase activity, acting on paired donors, with incorporation or reduction of molecular oxygen, heme binding, oxidation-reduction process, iron ion binding
264	14091.9	-0.242153	0.0697262	-3.47292	0.000514831	0.00924693	Mnat_08769	Transferrin	gi|646716506|gb|KDR19744.1| Transferrin [Zootermopsis nevadensis]	gi|646716506|gb|KDR19744.1| Transferrin [Zootermopsis nevadensis]	Transferrin	Transferrin-like domain			GO:0005576	extracellular region
265	178.054	-0.491507	0.0993592	-4.94677	7.54534e-07	8.58309e-05	Mnat_08786	Fumarylacetoacetate hydrolase domain-containing protein 1	gi|646716490|gb|KDR19728.1| hypothetical protein L798_05759, partial [Zootermopsis nevadensis]	gi|242019142|ref|XP_002430024.1| Fumarylacetoacetate hydrolase domain-containing protein, putative [Pediculus humanus corporis] >gi|212515086|gb|EEB17286.1| Fumarylacetoacetate hydrolase domain-containing protein, putative [Pediculus humanus corporis]	Fumarylacetoacetate (FAA) hydrolase family	Fumarylacetoacetase, C-terminal-related			GO:0003824, GO:0008152	metabolic process, catalytic activity
266	312.429	-0.46052	0.120089	-3.83484	0.000125646	0.00347251	Mnat_08827		gi|572310278|ref|XP_006620904.1| PREDICTED: zinc finger CCCH domain-containing protein 13-like, partial [Apis dorsata]	gi|572310278|ref|XP_006620904.1| PREDICTED: zinc finger CCCH domain-containing protein 13-like, partial [Apis dorsata]	Chitin binding Peritrophin-A domain	Chitin binding domain			GO:0006030, GO:0005576, GO:0008061	extracellular region, chitin metabolic process, chitin binding
267	563.709	-0.342021	0.102922	-3.3231	0.000890224	0.0135184	Mnat_08828	Coatomer subunit zeta-1	gi|646710386|gb|KDR15905.1| Coatomer subunit zeta-1 [Zootermopsis nevadensis]	gi|646710386|gb|KDR15905.1| Coatomer subunit zeta-1 [Zootermopsis nevadensis]	Clathrin adaptor complex small chain	AP complex, mu/sigma subunit			GO:0006810	transport
268	504.224	-0.197586	0.06994	-2.82507	0.004727	0.043083	Mnat_08836	Paraplegin	gi|646710397|gb|KDR15916.1| Paraplegin [Zootermopsis nevadensis]	gi|646710397|gb|KDR15916.1| Paraplegin [Zootermopsis nevadensis]	Peptidase family M41	Peptidase M41			GO:0006508, GO:0004222, GO:0005524	proteolysis, metalloendopeptidase activity, ATP binding
269	124.993	-0.356798	0.108743	-3.28112	0.00103395	0.0149456	Mnat_08854	Mitotic checkpoint protein BUB3	gi|646710414|gb|KDR15933.1| Mitotic checkpoint protein BUB3 [Zootermopsis nevadensis]	gi|646710414|gb|KDR15933.1| Mitotic checkpoint protein BUB3 [Zootermopsis nevadensis]					GO:0005515	protein binding
270	857.147	-0.34204	0.0644289	-5.3088	1.1035e-07	2.27931e-05	Mnat_08856	Cytosol aminopeptidase	gi|646710419|gb|KDR15938.1| hypothetical protein L798_09865, partial [Zootermopsis nevadensis]	gi|769860051|ref|XP_011641749.1| PREDICTED: LOW QUALITY PROTEIN: cytosol aminopeptidase-like [Pogonomyrmex barbatus]	Cytosol aminopeptidase family, N-terminal domain, Cytosol aminopeptidase family, catalytic domain	Peptidase M17, leucyl aminopeptidase, C-terminal, Peptidase M17, leucyl aminopeptidase, N-terminal		KEGG: 00480+3.4.11.1	GO:0005737, GO:0004177, GO:0019538, GO:0030145, GO:0005622, GO:0006508, GO:0008235	protein metabolic process, aminopeptidase activity, cytoplasm, intracellular, manganese ion binding, proteolysis, metalloexopeptidase activity
271	37.8916	-1.14325	0.305034	-3.74794	0.000178293	0.00441458	Mnat_08865	Mariner Mos1 transposase	gi|646692209|gb|KDR07345.1| hypothetical protein L798_03273, partial [Zootermopsis nevadensis]
272	3827.89	-0.458638	0.129921	-3.53013	0.000415352	0.00813321	Mnat_08875	60S ribosomal protein L9	gi|506965564|gb|AGM32134.1| 60S ribosomal protein L9-like protein [Coptotermes formosanus]	gi|506965564|gb|AGM32134.1| 60S ribosomal protein L9-like protein [Coptotermes formosanus]	Ribosomal protein L6	Ribosomal protein L6, alpha-beta domain	Ribosomal protein L6		GO:0003735, GO:0019843, GO:0005840, GO:0005622, GO:0006412	ribosome, intracellular, rRNA binding, translation, structural constituent of ribosome
273	700.601	-0.662021	0.149408	-4.43095	9.38187e-06	0.000529772	Mnat_08904	Mannose-6-phosphate isomerase	gi|646708852|gb|KDR14999.1| Mannose-6-phosphate isomerase [Zootermopsis nevadensis]	gi|646708852|gb|KDR14999.1| Mannose-6-phosphate isomerase [Zootermopsis nevadensis]	Phosphomannose isomerase type I	Mannose-6-phosphate isomerase, type I	Mannose-6-phosphate isomerase	KEGG: 00051+5.3.1.8|KEGG: 00520+5.3.1.8|MetaCyc: PWY-3861|MetaCyc: PWY-3881|MetaCyc: PWY-5659|MetaCyc: PWY-6992|MetaCyc: PWY-7456|MetaCyc: PWY-7586|MetaCyc: PWY-882|UniPathway: UPA00126	GO:0009298, GO:0005975, GO:0004476, GO:0008270	GDP-mannose biosynthetic process, carbohydrate metabolic process, mannose-6-phosphate isomerase activity, zinc ion binding
274	2539.65	-0.30066	0.0905751	-3.31946	0.000901915	0.0135876	Mnat_08910	ATP synthase subunit O, mitochondrial	gi|506965664|gb|AGM32184.1| putative ATP synthase oligomycin sensitivity conferral protein [Coptotermes formosanus]	gi|506965664|gb|AGM32184.1| putative ATP synthase oligomycin sensitivity conferral protein [Coptotermes formosanus]	ATP synthase delta (OSCP) subunit	ATPase, OSCP/delta subunit	ATPase, OSCP/delta subunit		GO:0015986, GO:0046933	proton-transporting ATP synthase activity, rotational mechanism, ATP synthesis coupled proton transport
275	551.733	-0.270505	0.0819048	-3.30268	0.000957651	0.014076	Mnat_08911	Transmembrane protein 39A	gi|646721166|gb|KDR22636.1| hypothetical protein L798_12768 [Zootermopsis nevadensis]	gi|939279624|ref|XP_014260397.1| PREDICTED: transmembrane protein 39A-A isoform X2 [Cimex lectularius]	Putative transmembrane protein	Uncharacterised protein family TMEM39	Uncharacterised protein family TMEM39
276	2167.97	-0.312982	0.0889639	-3.51808	0.000434675	0.00841325	Mnat_08923	Spondin-1	gi|646704177|gb|KDR12501.1| Spondin-1 [Zootermopsis nevadensis]	gi|646704177|gb|KDR12501.1| Spondin-1 [Zootermopsis nevadensis]	Thrombospondin type 1 domain, Spondin_N, Reeler domain, Kunitz/Bovine pancreatic trypsin inhibitor domain	Pancreatic trypsin inhibitor Kunitz domain, Thrombospondin type-1 (TSP1) repeat, Reeler domain, Spondin, N-terminal			GO:0004867	serine-type endopeptidase inhibitor activity
277	6974.34	-0.46016	0.103358	-4.4521	8.50334e-06	0.000491276	Mnat_08984	40S ribosomal protein S12	gi|646718106|gb|KDR20708.1| 40S ribosomal protein S12 [Zootermopsis nevadensis]	gi|646718106|gb|KDR20708.1| 40S ribosomal protein S12 [Zootermopsis nevadensis]	Ribosomal protein L7Ae/L30e/S12e/Gadd45 family	Ribosomal protein L7Ae/L30e/S12e/Gadd45	Ribosomal protein S12e		GO:0003735, GO:0006412, GO:0005840, GO:0005622	ribosome, intracellular, translation, structural constituent of ribosome
278	2476.04	-0.582415	0.117426	-4.95986	7.05445e-07	8.23033e-05	Mnat_09007	Translocating chain-associated membrane protein 1-like 1	gi|646720135|gb|KDR21973.1| Translocating chain-associated membrane protein 1-like 1 [Zootermopsis nevadensis]	gi|646720135|gb|KDR21973.1| Translocating chain-associated membrane protein 1-like 1 [Zootermopsis nevadensis]	TRAM1-like protein, TLC domain	TRAM/LAG1/CLN8 homology domain, TRAM1-like protein			GO:0016021	integral component of membrane
279	7604.94	-0.416069	0.0934923	-4.4503	8.57496e-06	0.000491276	Mnat_09070	60S ribosomal protein L8	gi|646700993|gb|KDR10916.1| Neuroligin-4, Y-linked [Zootermopsis nevadensis]	gi|646700993|gb|KDR10916.1| Neuroligin-4, Y-linked [Zootermopsis nevadensis]	Ribosomal Proteins L2, C-terminal domain, Ribosomal Proteins L2, RNA binding domain, Carboxylesterase family	Carboxylesterase, type B, Ribosomal Proteins L2, RNA binding domain, Ribosomal protein L2, C-terminal	Ribosomal protein L2		GO:0003735, GO:0005622, GO:0005840, GO:0006412	ribosome, intracellular, translation, structural constituent of ribosome
280	2945.01	-0.408655	0.103417	-3.95151	7.76588e-05	0.00248793	Mnat_09089	Chronic lymphocytic leukemia deletion region gene 6 protein	gi|861649057|gb|KMQ96639.1| SPRY domain-containing protein 7 [Lasius niger]	gi|861649057|gb|KMQ96639.1| SPRY domain-containing protein 7 [Lasius niger]	SPRY domain, Ribosomal protein L35Ae	SPRY domain, Ribosomal protein L35A			GO:0003735, GO:0006412, GO:0005840, GO:0005515, GO:0005622	protein binding, ribosome, intracellular, translation, structural constituent of ribosome
281	363.162	-0.249962	0.0789287	-3.16693	0.00154056	0.0200486	Mnat_09098	Integrator complex subunit 8	gi|646720619|gb|KDR22280.1| Integrator complex subunit 8 [Zootermopsis nevadensis]	gi|646720619|gb|KDR22280.1| Integrator complex subunit 8 [Zootermopsis nevadensis]
282	9604.46	-0.579963	0.136495	-4.24897	2.14755e-05	0.000991536	Mnat_09134	40S ribosomal protein S7	gi|861618382|gb|KMQ86794.1| 40s ribosomal protein s7 [Lasius niger]	gi|861618382|gb|KMQ86794.1| 40s ribosomal protein s7 [Lasius niger]	Ribosomal protein S7e	Ribosomal protein S7e	Ribosomal protein S7e		GO:0003735, GO:0006412, GO:0005840, GO:0005622	ribosome, intracellular, translation, structural constituent of ribosome
283	212.932	-0.331011	0.0982954	-3.36751	0.000758504	0.0121998	Mnat_09136	Reticulon-4-interacting-like protein	gi|646720597|gb|KDR22258.1| Reticulon-4-interacting protein 1-like protein, mitochondrial [Zootermopsis nevadensis]	gi|646720597|gb|KDR22258.1| Reticulon-4-interacting protein 1-like protein, mitochondrial [Zootermopsis nevadensis]	Alcohol dehydrogenase GroES-like domain	Alcohol dehydrogenase, N-terminal	Alcohol dehydrogenase superfamily, zinc-type		GO:0008270, GO:0055114, GO:0016491	zinc ion binding, oxidoreductase activity, oxidation-reduction process
284	1905.5	-0.29364	0.0781589	-3.75697	0.000171986	0.00428545	Mnat_09140	Glucose-6-phosphate isomerase	gi|646720592|gb|KDR22253.1| Glucose-6-phosphate isomerase [Zootermopsis nevadensis]	gi|646720592|gb|KDR22253.1| Glucose-6-phosphate isomerase [Zootermopsis nevadensis]	Phosphoglucose isomerase	Phosphoglucose isomerase (PGI)	Phosphoglucose isomerase (PGI)	KEGG: 00010+5.3.1.9|KEGG: 00030+5.3.1.9|KEGG: 00500+5.3.1.9|KEGG: 00520+5.3.1.9|MetaCyc: PWY-3801|MetaCyc: PWY-5054|MetaCyc: PWY-5384|MetaCyc: PWY-5514|MetaCyc: PWY-5659|MetaCyc: PWY-6142|MetaCyc: PWY-621|MetaCyc: PWY-622|MetaCyc: PWY-6981|MetaCyc: PWY-6992|MetaCyc: PWY-7238|MetaCyc: PWY-7347|MetaCyc: PWY-7385|UniPathway: UPA00109	GO:0004347, GO:0006096, GO:0006094	glycolytic process, glucose-6-phosphate isomerase activity, gluconeogenesis
285	1433.47	-0.315145	0.0731348	-4.3091	1.63921e-05	0.000823901	Mnat_09164	5'-AMP-activated protein kinase catalytic subunit alpha-2	gi|332025000|gb|EGI65187.1| General vesicular transport factor p115 [Acromyrmex echinatior]	gi|332025000|gb|EGI65187.1| General vesicular transport factor p115 [Acromyrmex echinatior]	Protein kinase domain, Adenylate sensor of SNF1-like protein kinase	AMPK, C-terminal adenylate sensor domain, Protein kinase domain			GO:0006468, GO:0005524, GO:0004672	protein kinase activity, ATP binding, protein phosphorylation
286	1078.84	-0.217969	0.0657503	-3.3151	0.000916093	0.0137222	Mnat_09203	Cytoplasmic aconitate hydratase	gi|826460007|ref|XP_012534014.1| PREDICTED: cytoplasmic aconitate hydratase-like isoform X2 [Monomorium pharaonis]	gi|826460007|ref|XP_012534014.1| PREDICTED: cytoplasmic aconitate hydratase-like isoform X2 [Monomorium pharaonis]	Aconitase C-terminal domain, Aconitase family (aconitate hydratase)	Aconitase/3-isopropylmalate dehydratase large subunit, alpha/beta/alpha domain, Aconitase A/isopropylmalate dehydratase small subunit, swivel domain	Aconitase/isopropylmalate dehydratase	KEGG: 00290+4.2.1.33|UniPathway: UPA00048	GO:0008152	metabolic process
287	9644.82	-0.309995	0.093742	-3.30689	0.000943366	0.0139444	Mnat_09213	60S ribosomal protein L4	gi|646715002|gb|KDR18758.1| 60S ribosomal protein L4 [Zootermopsis nevadensis]	gi|646715002|gb|KDR18758.1| 60S ribosomal protein L4 [Zootermopsis nevadensis]	60S ribosomal protein L4 C-terminal domain, Ribosomal protein L4/L1 family	60S ribosomal protein L4, C-terminal domain, Ribosomal protein L4/L1e			GO:0003735, GO:0005840, GO:0006412	ribosome, translation, structural constituent of ribosome
288	51.3739	-0.697046	0.177994	-3.91613	8.99827e-05	0.00272708	Mnat_09224	Glycerate kinase	gi|646722534|gb|KDR23492.1| Glycerate kinase [Zootermopsis nevadensis]	gi|646722534|gb|KDR23492.1| Glycerate kinase [Zootermopsis nevadensis]	MOFRL family, Domain of unknown function (DUF4147)	MOFRL-associated domain, MOFRL domain
289	14124.9	-0.666228	0.138289	-4.81766	1.45252e-06	0.000140265	Mnat_09290		gi|307213931|gb|EFN89173.1| hypothetical protein EAI_12527, partial [Harpegnathos saltator]
290	37.306	-0.535083	0.194312	-2.75373	0.00589208	0.0495149	Mnat_09329	Mariner Mos1 transposase	gi|646712386|gb|KDR17168.1| hypothetical protein L798_08429, partial [Zootermopsis nevadensis]	gi|93279456|pdb|2F7T|A Chain A, Crystal Structure Of The Catalytic Domain Of Mos1 Mariner Transposase	Transposase (partial DDE domain)	Transposase, type 1
291	356.485	-0.293794	0.104126	-2.82151	0.00477979	0.0431409	Mnat_09343	Dehydrogenase/reductase SDR family member 11	gi|668456417|gb|KFB44582.1| hypothetical protein ZHAS_00012465 [Anopheles sinensis]	gi|506968193|gb|AGM32440.1| enkurin [Coptotermes formosanus]	short chain dehydrogenase	Short-chain dehydrogenase/reductase SDR			GO:0008152, GO:0016491	metabolic process, oxidoreductase activity
292	151.065	-0.394449	0.139609	-2.82539	0.00472233	0.043083	Mnat_09380	Estradiol 17 beta-dehydrogenase 5	gi|646718616|gb|KDR21028.1| Aldo-keto reductase family 1 member C23-like protein, partial [Zootermopsis nevadensis]	gi|646718616|gb|KDR21028.1| Aldo-keto reductase family 1 member C23-like protein, partial [Zootermopsis nevadensis]	Aldo/keto reductase family	NADP-dependent oxidoreductase domain	Aldo/keto reductase/potassium channel subunit beta		GO:0055114, GO:0016491	oxidoreductase activity, oxidation-reduction process
293	33.5703	-0.500663	0.180318	-2.77656	0.00549376	0.0473331	Mnat_09393
294	978.965	-0.320297	0.0831468	-3.85219	0.000117066	0.00331716	Mnat_09400	Aquaporin-12	gi|646692629|gb|KDR07479.1| Aquaporin-12 [Zootermopsis nevadensis]	gi|646692629|gb|KDR07479.1| Aquaporin-12 [Zootermopsis nevadensis]			Invertebrate aquaporin-10
295	3077.65	-0.2347	0.0840991	-2.79075	0.00525855	0.0460212	Mnat_09536	Disks large-like protein	gi|646723451|gb|KDR24048.1| Disks large-like protein 5 [Zootermopsis nevadensis]	gi|646723451|gb|KDR24048.1| Disks large-like protein 5 [Zootermopsis nevadensis]	PDZ domain (Also known as DHR or GLGF), Ribosomal protein L34e, Guanylate kinase	Guanylate kinase/L-type calcium channel beta subunit, PDZ domain, Ribosomal protein L34Ae			GO:0003735, GO:0006412, GO:0005840, GO:0005515, GO:0005622	protein binding, ribosome, intracellular, translation, structural constituent of ribosome
296	1167.79	-0.303572	0.0657641	-4.61608	3.91063e-06	0.000286865	Mnat_09544	Dihydrolipoyllysine-residue acetyltransferase component of pyruvate dehydrogenase complex, mitochondrial	gi|668462071|gb|KFB49575.1| AGAP007975-PA-like protein [Anopheles sinensis]	gi|668462071|gb|KFB49575.1| AGAP007975-PA-like protein [Anopheles sinensis]	e3 binding domain, 2-oxoacid dehydrogenases acyltransferase (catalytic domain), Biotin-requiring enzyme	E3-binding domain, Biotin/lipoyl attachment, 2-oxoacid dehydrogenase acyltransferase, catalytic domain		KEGG: 00010+2.3.1.12|KEGG: 00020+2.3.1.12|KEGG: 00620+2.3.1.12	GO:0045254, GO:0004742, GO:0016746, GO:0006090, GO:0008152	metabolic process, transferase activity, transferring acyl groups, pyruvate dehydrogenase complex, dihydrolipoyllysine-residue acetyltransferase activity, pyruvate metabolic process
297	355.664	-0.343964	0.106193	-3.23904	0.00119931	0.016602	Mnat_09579	39S ribosomal protein L27, mitochondrial	gi|506968309|gb|AGM32498.1| 39S ribosomal protein L27 [Coptotermes formosanus]	gi|506968309|gb|AGM32498.1| 39S ribosomal protein L27 [Coptotermes formosanus]	Ribosomal L27 protein	Ribosomal protein L27	Ribosomal protein L27		GO:0003735, GO:0006412, GO:0005840, GO:0005622	ribosome, intracellular, translation, structural constituent of ribosome
298	1262.15	-0.454996	0.0905611	-5.02419	5.05562e-07	6.40025e-05	Mnat_09591	Ribosome biogenesis-like protein	gi|646712505|gb|KDR17237.1| Ribosome biogenesis protein NSA2-like protein [Zootermopsis nevadensis]	gi|646712505|gb|KDR17237.1| Ribosome biogenesis protein NSA2-like protein [Zootermopsis nevadensis]	Ribosomal protein S8e	Ribosomal protein S8e/ribosomal biogenesis NSA2
299	2168.17	-0.521606	0.112219	-4.64811	3.34997e-06	0.00026221	Mnat_09592	Ubiquitin-40S ribosomal protein S27a	gi|506968089|gb|AGM32388.1| ubiquitin-40S ribosomal protein [Coptotermes formosanus]	gi|506968089|gb|AGM32388.1| ubiquitin-40S ribosomal protein [Coptotermes formosanus]	Ribosomal protein S27a, Ubiquitin family	Ribosomal protein S27a, Ubiquitin domain			GO:0003735, GO:0005840, GO:0005515, GO:0006412	protein binding, ribosome, translation, structural constituent of ribosome
300	363.401	-0.477351	0.102776	-4.64459	3.40749e-06	0.00026221	Mnat_09596	2-oxoisovalerate dehydrogenase subunit alpha, mitochondrial	gi|646712512|gb|KDR17244.1| 2-oxoisovalerate dehydrogenase subunit alpha, mitochondrial [Zootermopsis nevadensis]	gi|646712512|gb|KDR17244.1| 2-oxoisovalerate dehydrogenase subunit alpha, mitochondrial [Zootermopsis nevadensis]	Dehydrogenase E1 component	Dehydrogenase, E1 component			GO:0016624, GO:0008152	metabolic process, oxidoreductase activity, acting on the aldehyde or oxo group of donors, disulfide as acceptor
301	527.228	-0.241827	0.074599	-3.24169	0.00118824	0.0164778	Mnat_09605	Dihydroorotate dehydrogenase, mitochondrial	gi|646712521|gb|KDR17253.1| Dihydroorotate dehydrogenase, mitochondrial [Zootermopsis nevadensis]	gi|646712521|gb|KDR17253.1| Dihydroorotate dehydrogenase, mitochondrial [Zootermopsis nevadensis]	Dihydroorotate dehydrogenase	Dihydroorotate dehydrogenase domain		KEGG: 00240+1.3.5.2|MetaCyc: PWY-5686|UniPathway: UPA00070	GO:0005737, GO:0006207, GO:0016627, GO:0016020, GO:0003824, GO:0004152, GO:0055114	oxidoreductase activity, acting on the CH-CH group of donors, 'de novo' pyrimidine nucleobase biosynthetic process, cytoplasm, dihydroorotate dehydrogenase activity, oxidation-reduction process, catalytic activity, membrane
302	488.734	-0.324205	0.0871315	-3.72087	0.000198534	0.00479476	Mnat_09606	Succinate dehydrogenase cytochrome b560 subunit, mitochondrial	gi|646712523|gb|KDR17255.1| Succinate dehydrogenase cytochrome b560 subunit, mitochondrial, partial [Zootermopsis nevadensis]	gi|646712523|gb|KDR17255.1| Succinate dehydrogenase cytochrome b560 subunit, mitochondrial, partial [Zootermopsis nevadensis]	Succinate dehydrogenase/Fumarate reductase transmembrane subunit	Succinate dehydrogenase/Fumarate reductase, transmembrane subunit		UniPathway: UPA00223	GO:0016627, GO:0016020, GO:0045281, GO:0006099, GO:0000104, GO:0009055	oxidoreductase activity, acting on the CH-CH group of donors, electron carrier activity, membrane, succinate dehydrogenase complex, succinate dehydrogenase activity, tricarboxylic acid cycle
303	200.179	-0.361543	0.11359	-3.18287	0.00145822	0.0192517	Mnat_09608	ATP synthase subunit s, mitochondrial	gi|646712528|gb|KDR17260.1| ATP synthase subunit s, mitochondrial [Zootermopsis nevadensis]	gi|646712528|gb|KDR17260.1| ATP synthase subunit s, mitochondrial [Zootermopsis nevadensis]			ATP synthase subunit s, mitochondrial
304	275.224	-0.321395	0.112146	-2.86586	0.00415873	0.039518	Mnat_09721	Cytochrome P450 6k1	gi|646700987|gb|KDR10910.1| putative cytochrome P450 6a14 [Zootermopsis nevadensis]	gi|646700987|gb|KDR10910.1| putative cytochrome P450 6a14 [Zootermopsis nevadensis]	Cytochrome P450	Cytochrome P450		Reactome: REACT_13433	GO:0005506, GO:0016705, GO:0055114, GO:0020037	oxidoreductase activity, acting on paired donors, with incorporation or reduction of molecular oxygen, heme binding, oxidation-reduction process, iron ion binding
305	1008.88	-0.413581	0.0770315	-5.36898	7.9182e-08	1.77571e-05	Mnat_09745	Aldehyde dehydrogenase, mitochondrial	gi|646722519|gb|KDR23477.1| Aldehyde dehydrogenase, mitochondrial [Zootermopsis nevadensis]	gi|646722519|gb|KDR23477.1| Aldehyde dehydrogenase, mitochondrial [Zootermopsis nevadensis]	Aldehyde dehydrogenase family	Aldehyde dehydrogenase domain			GO:0016620, GO:0055114, GO:0008152, GO:0016491	metabolic process, oxidoreductase activity, acting on the aldehyde or oxo group of donors, NAD or NADP as acceptor, oxidoreductase activity, oxidation-reduction process
306	84.4263	-0.504358	0.124569	-4.04882	5.14771e-05	0.00183656	Mnat_09755	Poly(ADP-ribose) glycohydrolase ARH3	gi|646710433|gb|KDR15952.1| Poly(ADP-ribose) glycohydrolase ARH3 [Zootermopsis nevadensis]	gi|646710433|gb|KDR15952.1| Poly(ADP-ribose) glycohydrolase ARH3 [Zootermopsis nevadensis]	ADP-ribosylglycohydrolase	ADP-ribosylation/Crystallin J1
307	4203.67	-0.339404	0.108019	-3.14206	0.00167761	0.0212841	Mnat_09789	Glutathione S-transferase 1-1	gi|514258346|gb|AGO46413.1| glutathione-S-transferase [Reticulitermes flavipes]	gi|514258346|gb|AGO46413.1| glutathione-S-transferase [Reticulitermes flavipes]	Glutathione S-transferase, N-terminal domain, Glutathione S-transferase, C-terminal domain	Glutathione S-transferase, N-terminal, Glutathione S-transferase, C-terminal			GO:0005515	protein binding
308	114.238	-0.393988	0.113164	-3.48158	0.000498468	0.00912229	Mnat_09791	DNA-directed RNA polymerase I subunit RPA12	gi|646709212|gb|KDR15193.1| DNA-directed RNA polymerase I subunit RPA12 [Zootermopsis nevadensis]	gi|646709212|gb|KDR15193.1| DNA-directed RNA polymerase I subunit RPA12 [Zootermopsis nevadensis]	Transcription factor S-II (TFIIS)	Zinc finger, TFIIS-type			GO:0003899, GO:0006351, GO:0003676, GO:0008270	nucleic acid binding, transcription, DNA-templated, DNA-directed RNA polymerase activity, zinc ion binding
309	93.0671	-0.691895	0.175286	-3.94723	7.90601e-05	0.00249856	Mnat_09826	Homeotic protein deformed	gi|646716009|gb|KDR19416.1| Homeotic protein deformed, partial [Zootermopsis nevadensis]	gi|646716009|gb|KDR19416.1| Homeotic protein deformed, partial [Zootermopsis nevadensis]	Homeobox domain	Homeobox domain			GO:0006355, GO:0043565, GO:0003677	regulation of transcription, DNA-templated, DNA binding, sequence-specific DNA binding
310	4379.38	-0.297211	0.0666822	-4.45712	8.30671e-06	0.00048759	Mnat_09840	Pyruvate kinase	gi|646716023|gb|KDR19430.1| Pyruvate kinase [Zootermopsis nevadensis]	gi|646716023|gb|KDR19430.1| Pyruvate kinase [Zootermopsis nevadensis]	Pyruvate kinase, alpha/beta domain, Pyruvate kinase, barrel domain	Pyruvate kinase, barrel, Pyruvate kinase, C-terminal	Pyruvate kinase	KEGG: 00010+2.7.1.40|KEGG: 00230+2.7.1.40|KEGG: 00620+2.7.1.40|MetaCyc: PWY-1042|MetaCyc: PWY-2221|MetaCyc: PWY-5484|MetaCyc: PWY-5723|MetaCyc: PWY-6142|MetaCyc: PWY-6886|MetaCyc: PWY-6901|MetaCyc: PWY-7003|MetaCyc: PWY-7218|MetaCyc: PWY-7383|Reactome: REACT_474|UniPathway: UPA00109	GO:0003824, GO:0004743, GO:0000287, GO:0006096, GO:0030955	catalytic activity, pyruvate kinase activity, potassium ion binding, magnesium ion binding, glycolytic process
311	366.347	-0.385044	0.107703	-3.57504	0.00035017	0.00727113	Mnat_09844		gi|646705537|gb|KDR13202.1| hypothetical protein L798_12962 [Zootermopsis nevadensis]
312	11303.4	-0.443454	0.12068	-3.67464	0.000238187	0.00546647	Mnat_09857	40S ribosomal protein S8	gi|646708454|gb|KDR14766.1| 40S ribosomal protein S8 [Zootermopsis nevadensis]	gi|646708454|gb|KDR14766.1| 40S ribosomal protein S8 [Zootermopsis nevadensis]	Ribosomal protein S8e	Ribosomal protein S8e/ribosomal biogenesis NSA2	Ribosomal protein S8e		GO:0003735, GO:0006412, GO:0005840, GO:0005622	ribosome, intracellular, translation, structural constituent of ribosome
313	1873.86	-0.49038	0.105548	-4.64604	3.38367e-06	0.00026221	Mnat_09872	60S ribosomal protein L10a	gi|506965596|gb|AGM32150.1| ribosomal protein L10Ae [Coptotermes formosanus]	gi|506965596|gb|AGM32150.1| ribosomal protein L10Ae [Coptotermes formosanus]	Ribosomal protein L1p/L10e family	Ribosomal protein L1/ribosomal biogenesis protein			GO:0003735, GO:0015934, GO:0003723, GO:0006412	large ribosomal subunit, RNA binding, translation, structural constituent of ribosome
314	1610.26	-0.221048	0.0526971	-4.19469	2.73248e-05	0.00118493	Mnat_09905	Nucleosome assembly protein 1-like 4	gi|646722936|gb|KDR23730.1| Nucleosome assembly protein 1-like 4 [Zootermopsis nevadensis]	gi|646722936|gb|KDR23730.1| Nucleosome assembly protein 1-like 4 [Zootermopsis nevadensis]	Nucleosome assembly protein (NAP)	Nucleosome assembly protein (NAP)	Nucleosome assembly protein (NAP)		GO:0005634, GO:0006334	nucleus, nucleosome assembly
315	782.402	-0.28612	0.0787533	-3.63311	0.000280022	0.00615656	Mnat_09932	Eukaryotic translation initiation factor 2 subunit 3	gi|817072704|ref|XP_012258465.1| PREDICTED: eukaryotic translation initiation factor 2 subunit 3, Y-linked [Athalia rosae]	gi|817072704|ref|XP_012258465.1| PREDICTED: eukaryotic translation initiation factor 2 subunit 3, Y-linked [Athalia rosae]	Elongation factor Tu domain 2, Initiation factor eIF2 gamma, C terminal, Elongation factor Tu GTP binding domain	Translation elongation factor EFTu/EF1A, domain 2, Translation initiation factor 2, gamma subunit, C-terminal			GO:0003924, GO:0005525	GTPase activity, GTP binding
316	26.0527	-0.590661	0.206778	-2.8565	0.00428342	0.0402641	Mnat_09937
317	432.439	-0.450834	0.113023	-3.98887	6.63886e-05	0.00221738	Mnat_09941	NADH dehydrogenase [ubiquinone] 1 beta subcomplex subunit 7	gi|646715975|gb|KDR19402.1| NADH dehydrogenase [ubiquinone] 1 beta subcomplex subunit 7 [Zootermopsis nevadensis]	gi|646715975|gb|KDR19402.1| NADH dehydrogenase [ubiquinone] 1 beta subcomplex subunit 7 [Zootermopsis nevadensis]	NADH-ubiquinone oxidoreductase B18 subunit (NDUFB7)	NADH:ubiquinone oxidoreductase, B18 subunit	NADH:ubiquinone oxidoreductase, B18 subunit		GO:0008137, GO:0003954, GO:0005739	mitochondrion, NADH dehydrogenase (ubiquinone) activity, NADH dehydrogenase activity
318	2534.16	-0.261957	0.0733635	-3.57067	0.000356069	0.00733107	Mnat_10046	Probable isocitrate dehydrogenase [NAD] subunit alpha, mitochondrial	gi|646700024|gb|KDR10371.1| putative isocitrate dehydrogenase [NAD] subunit alpha, mitochondrial [Zootermopsis nevadensis]	gi|646700024|gb|KDR10371.1| putative isocitrate dehydrogenase [NAD] subunit alpha, mitochondrial [Zootermopsis nevadensis]	Isocitrate/isopropylmalate dehydrogenase	Isopropylmalate dehydrogenase-like domain	Isocitrate and isopropylmalate dehydrogenases family	Reactome: REACT_1046	GO:0016616, GO:0051287, GO:0000287, GO:0006099, GO:0004449, GO:0055114	magnesium ion binding, NAD binding, isocitrate dehydrogenase (NAD+) activity, oxidoreductase activity, acting on the CH-OH group of donors, NAD or NADP as acceptor, oxidation-reduction process, tricarboxylic acid cycle
319	6436.27	-0.47745	0.106214	-4.49515	6.95202e-06	0.000450962	Mnat_10056	60S ribosomal protein L11	gi|506965582|gb|AGM32143.1| 60S ribosomal protein L11 [Coptotermes formosanus]	gi|506965582|gb|AGM32143.1| 60S ribosomal protein L11 [Coptotermes formosanus]	Ribosomal protein L5, ribosomal L5P family C-terminus	Ribosomal protein L5, N-terminal, Ribosomal protein L5, C-terminal			GO:0003735, GO:0005622, GO:0005840, GO:0006412	ribosome, intracellular, translation, structural constituent of ribosome
320	397.085	-0.230744	0.072689	-3.17441	0.00150143	0.0196413	Mnat_10063	60S ribosomal export protein NMD3	gi|646704150|gb|KDR12488.1| 60S ribosomal export protein NMD3 [Zootermopsis nevadensis]	gi|646704150|gb|KDR12488.1| 60S ribosomal export protein NMD3 [Zootermopsis nevadensis]	NMD3 family	NMD3
321	183.149	-0.385554	0.113384	-3.40043	0.00067281	0.011347	Mnat_10107	Probable alpha-ketoglutarate-dependent dioxygenase ABH7	gi|646710537|gb|KDR16017.1| Alkylated DNA repair protein alkB-like protein 7 [Zootermopsis nevadensis]	gi|646710537|gb|KDR16017.1| Alkylated DNA repair protein alkB-like protein 7 [Zootermopsis nevadensis]	2OG-Fe(II) oxygenase superfamily	Alpha-ketoglutarate-dependent dioxygenase AlkB-like	Alpha-ketoglutarate-dependent dioxygenase alkB homologue 7		GO:0005759, GO:0006974, GO:1902445	cellular response to DNA damage stimulus, mitochondrial matrix, regulation of mitochondrial membrane permeability involved in programmed necrotic cell death
322	437.728	-0.394277	0.133844	-2.9458	0.00322122	0.0334879	Mnat_10133	Ribosome maturation protein SBDS	gi|506968769|gb|AGM32728.1| Shwachman-Bodian-diamond syndrome (SBDS) C-terminal domain containing protein [Coptotermes formosanus]	gi|506968769|gb|AGM32728.1| Shwachman-Bodian-diamond syndrome (SBDS) C-terminal domain containing protein [Coptotermes formosanus]	Shwachman-Bodian-Diamond syndrome (SBDS) protein, SBDS protein C-terminal domain	Ribosome maturation protein SBDS, N-terminal, Ribosome maturation protein SBDS, C-terminal	Ribosome maturation protein Sdo1/SBDS		GO:0042254, GO:0042256	ribosome biogenesis, mature ribosome assembly
323	170.963	-0.436997	0.139086	-3.14191	0.00167849	0.0212841	Mnat_10135	3-oxoacyl-[acyl-carrier-protein] synthase, mitochondrial	gi|646698715|gb|KDR09741.1| 3-oxoacyl-[acyl-carrier-protein] synthase, mitochondrial [Zootermopsis nevadensis]	gi|646698715|gb|KDR09741.1| 3-oxoacyl-[acyl-carrier-protein] synthase, mitochondrial [Zootermopsis nevadensis]	Beta-ketoacyl synthase, N-terminal domain, Beta-ketoacyl synthase, C-terminal domain	Beta-ketoacyl synthase, C-terminal, Beta-ketoacyl synthase, N-terminal		UniPathway: UPA00094	GO:0006633, GO:0003824, GO:0016747, GO:0008152	metabolic process, transferase activity, transferring acyl groups other than amino-acyl groups, fatty acid biosynthetic process, catalytic activity
324	891.258	-0.882472	0.156291	-5.64633	1.6391e-08	4.59474e-06	Mnat_10151	15-hydroxyprostaglandin dehydrogenase [NAD+]	gi|817074323|ref|XP_012259346.1| PREDICTED: peroxisomal hydratase-dehydrogenase-epimerase-like [Athalia rosae]	gi|817074323|ref|XP_012259346.1| PREDICTED: peroxisomal hydratase-dehydrogenase-epimerase-like [Athalia rosae]	short chain dehydrogenase	Short-chain dehydrogenase/reductase SDR			GO:0008152, GO:0016491	metabolic process, oxidoreductase activity
325	1839.79	-0.307526	0.0720205	-4.26999	1.95485e-05	0.000935585	Mnat_10153	Serine/threonine-protein kinase Nek1	gi|646710224|gb|KDR15801.1| Serine/threonine-protein kinase Nek1 [Zootermopsis nevadensis]	gi|646710224|gb|KDR15801.1| Serine/threonine-protein kinase Nek1 [Zootermopsis nevadensis]	Protein kinase domain, Cytochrome C1 family	Protein kinase domain, Cytochrome c1	Cytochrome c1		GO:0006468, GO:0004672, GO:0005524, GO:0020037, GO:0009055	electron carrier activity, heme binding, protein phosphorylation, ATP binding, protein kinase activity
326	785.289	-0.323981	0.11457	-2.8278	0.00468685	0.0430258	Mnat_10159		gi|646710240|gb|KDR15817.1| hypothetical protein L798_10442 [Zootermopsis nevadensis]	gi|642925084|ref|XP_001813294.2| PREDICTED: meiosis-specific with OB domain-containing protein isoform X2 [Tribolium castaneum]
327	991.703	-0.271234	0.0714254	-3.79745	0.000146193	0.00390295	Mnat_10229	Lon protease-like protein	gi|646691292|gb|KDR07078.1| Lon protease-like protein, mitochondrial [Zootermopsis nevadensis]	gi|646691292|gb|KDR07078.1| Lon protease-like protein, mitochondrial [Zootermopsis nevadensis]	ATP-dependent protease La (LON) substrate-binding domain, ATPase family associated with various cellular activities (AAA), Lon protease (S16) C-terminal proteolytic domain	ATPase, AAA-type, core, ATP-dependent protease La (LON), substrate-binding domain, Peptidase S16, Lon C-terminal	Lon protease		GO:0004176, GO:0004252, GO:0030163, GO:0006515, GO:0006508, GO:0005524	serine-type endopeptidase activity, misfolded or incompletely synthesized protein catabolic process, ATP-dependent peptidase activity, ATP binding, protein catabolic process, proteolysis
328	55.2945	-0.712382	0.194538	-3.66192	0.000250329	0.00569516	Mnat_10364	Superoxide dismutase [Cu-Zn]	gi|799327311|ref|XP_012049259.1| superoxide dismutase [Cu-Zn] [Cryptococcus neoformans var. grubii H99] >gi|13603733|gb|AAK31914.1|AF248045_1 copper zinc superoxide dismutase [Cryptococcus neoformans var. grubii] >gi|13603735|gb|AAK31915.1|AF248046_1 copper zinc superoxide dismutase [Cryptococcus neoformans var. grubii] >gi|405120357|gb|AFR95128.1| superoxide dismutase [Cu-Zn] [Cryptococcus neofo…	gi|799327311|ref|XP_012049259.1| superoxide dismutase [Cu-Zn] [Cryptococcus neoformans var. grubii H99] >gi|13603733|gb|AAK31914.1|AF248045_1 copper zinc superoxide dismutase [Cryptococcus neoformans var. grubii] >gi|13603735|gb|AAK31915.1|AF248046_1 copper zinc superoxide dismutase [Cryptococcus neoformans var. grubii] >gi|405120357|gb|AFR95128.1| superoxide dismutase [Cu-Zn] [Cryptococcus neofo…	Copper/zinc superoxide dismutase (SODC)	Superoxide dismutase, copper/zinc binding domain	Superoxide dismutase (Cu/Zn) / superoxide dismutase copper chaperone	MetaCyc: PWY-6854	GO:0046872, GO:0006801, GO:0055114	superoxide metabolic process, metal ion binding, oxidation-reduction process
329	267.379	-0.38954	0.100862	-3.86211	0.000112413	0.00323199	Mnat_10419	Dehydrogenase/reductase SDR family protein 7-like	gi|646702543|gb|KDR11690.1| Dehydrogenase/reductase SDR family protein 7-like [Zootermopsis nevadensis]	gi|646702543|gb|KDR11690.1| Dehydrogenase/reductase SDR family protein 7-like [Zootermopsis nevadensis]	short chain dehydrogenase	Short-chain dehydrogenase/reductase SDR			GO:0008152, GO:0016491	metabolic process, oxidoreductase activity
330	1278.96	-0.366918	0.0872678	-4.20451	2.61649e-05	0.00115279	Mnat_10431	60S ribosomal protein L23a	gi|646697936|gb|KDR09351.1| 60S ribosomal protein L23a [Zootermopsis nevadensis]	gi|646697936|gb|KDR09351.1| 60S ribosomal protein L23a [Zootermopsis nevadensis]	Ribosomal protein L23, N-terminal domain, Ribosomal protein L23	Ribosomal protein L23/L25, N-terminal, Ribosomal protein L25/L23			GO:0003735, GO:0000166, GO:0006412, GO:0005840, GO:0005622	nucleotide binding, ribosome, intracellular, translation, structural constituent of ribosome
331	1880.86	-0.567173	0.143711	-3.94662	7.92638e-05	0.00249856	Mnat_10467		gi|646710672|gb|KDR16118.1| hypothetical protein L798_10008 [Zootermopsis nevadensis]	gi|641678688|ref|XP_008188255.1| PREDICTED: zinc finger protein 271-like, partial [Acyrthosiphon pisum]	Ribosome associated membrane protein RAMP4, Zinc-finger of C2H2 type, Zinc finger, C2H2 type	Zinc finger, C2H2, Stress-associated endoplasmic reticulum protein			GO:0046872, GO:0005783, GO:0003676	nucleic acid binding, metal ion binding, endoplasmic reticulum
332	1531.45	-0.367963	0.0867127	-4.24347	2.2009e-05	0.00101023	Mnat_10533	Electron transfer flavoprotein subunit alpha, mitochondrial	gi|646717512|gb|KDR20339.1| Electron transfer flavoprotein subunit alpha, mitochondrial [Zootermopsis nevadensis]	gi|646717512|gb|KDR20339.1| Electron transfer flavoprotein subunit alpha, mitochondrial [Zootermopsis nevadensis]	Electron transfer flavoprotein domain, Electron transfer flavoprotein FAD-binding domain	Electron transfer flavoprotein, alpha/beta-subunit, N-terminal, Electron transfer flavoprotein, alpha subunit, C-terminal		Reactome: REACT_6305	GO:0050660, GO:0009055	electron carrier activity, flavin adenine dinucleotide binding
333	1028.53	-0.224836	0.0641558	-3.50454	0.000457403	0.00865098	Mnat_10540	ATPase ASNA1-like protein	gi|646717523|gb|KDR20350.1| ATPase ASNA1-like protein [Zootermopsis nevadensis]	gi|646717523|gb|KDR20350.1| ATPase ASNA1-like protein [Zootermopsis nevadensis]	Anion-transporting ATPase	Anion-transporting ATPase-like domain	Arsenical pump ATPase, ArsA/GET3		GO:0016887, GO:0005524	ATP binding, ATPase activity
334	52.1453	-0.49044	0.1776	-2.76149	0.0057538	0.0488233	Mnat_10561	Cytochrome P450 6a2	gi|646716643|gb|KDR19800.1| putative cytochrome P450 6a13 [Zootermopsis nevadensis]	gi|646716643|gb|KDR19800.1| putative cytochrome P450 6a13 [Zootermopsis nevadensis]	Cytochrome P450	Cytochrome P450		Reactome: REACT_13433	GO:0005506, GO:0016705, GO:0055114, GO:0020037	oxidoreductase activity, acting on paired donors, with incorporation or reduction of molecular oxygen, heme binding, oxidation-reduction process, iron ion binding
335	121.165	-0.48197	0.161669	-2.98122	0.00287103	0.0309122	Mnat_10562	Probable cytochrome P450 6a13	gi|57158231|dbj|BAD84176.1| cytochrome P450 [Hodotermopsis sjostedti]	gi|57158231|dbj|BAD84176.1| cytochrome P450 [Hodotermopsis sjostedti]	Cytochrome P450	Cytochrome P450		Reactome: REACT_13433	GO:0005506, GO:0016705, GO:0055114, GO:0020037	oxidoreductase activity, acting on paired donors, with incorporation or reduction of molecular oxygen, heme binding, oxidation-reduction process, iron ion binding
336	9218.13	-0.269407	0.0651336	-4.13623	3.53066e-05	0.00143026	Mnat_10569	Eukaryotic initiation factor 4A-II	gi|646709903|gb|KDR15558.1| Eukaryotic initiation factor 4A-II [Zootermopsis nevadensis]	gi|646709903|gb|KDR15558.1| Eukaryotic initiation factor 4A-II [Zootermopsis nevadensis]	DEAD/DEAH box helicase, Helicase conserved C-terminal domain	Helicase, C-terminal, DEAD/DEAH box helicase domain			GO:0005524, GO:0003676	nucleic acid binding, ATP binding
337	158.328	-0.415245	0.148805	-2.79054	0.00526202	0.0460212	Mnat_10593				Domain of unknown function (DUF4730)	Protein of unknown function DUF4730
338	320.264	-0.271471	0.0902059	-3.00946	0.00261711	0.0288913	Mnat_10594	JmjC domain-containing protein 7	gi|646713545|gb|KDR17849.1| JmjC domain-containing protein 7 [Zootermopsis nevadensis]	gi|646713545|gb|KDR17849.1| JmjC domain-containing protein 7 [Zootermopsis nevadensis]	Cupin-like domain
339	311.616	-0.340353	0.117768	-2.89002	0.00385212	0.0376061	Mnat_10601	Hepatitis B virus X-interacting-like protein	gi|646713561|gb|KDR17865.1| Hepatitis B virus X-interacting protein-like protein [Zootermopsis nevadensis]	gi|646713561|gb|KDR17865.1| Hepatitis B virus X-interacting protein-like protein [Zootermopsis nevadensis]	Ragulator complex protein LAMTOR5	Ragulator complex protein LAMTOR5	Ragulator complex protein LAMTOR5		GO:0005737, GO:0019079, GO:0043066, GO:0071986, GO:0043154	cytoplasm, negative regulation of cysteine-type endopeptidase activity involved in apoptotic process, Ragulator complex, viral genome replication, negative regulation of apoptotic process
340	1134.7	-0.312567	0.0617831	-5.0591	4.21247e-07	5.51792e-05	Mnat_10602	RFT1-like protein	gi|646713560|gb|KDR17864.1| RFT1-like protein [Zootermopsis nevadensis]	gi|646713560|gb|KDR17864.1| RFT1-like protein [Zootermopsis nevadensis]	Rft protein	RFT1	RFT1		GO:0005319, GO:0016021, GO:0006869	lipid transport, integral component of membrane, lipid transporter activity
341	828.71	-0.282558	0.0757562	-3.72983	0.000191608	0.00468515	Mnat_10641	GTP-binding protein 1	gi|817198755|ref|XP_012275033.1| PREDICTED: GTP-binding protein 1 [Orussus abietinus] >gi|817198757|ref|XP_012275034.1| PREDICTED: GTP-binding protein 1 [Orussus abietinus]	gi|817198755|ref|XP_012275033.1| PREDICTED: GTP-binding protein 1 [Orussus abietinus] >gi|817198757|ref|XP_012275034.1| PREDICTED: GTP-binding protein 1 [Orussus abietinus]	Elongation factor Tu GTP binding domain				GO:0003924, GO:0005525	GTPase activity, GTP binding
342	7521.25	-0.404159	0.0983216	-4.11059	3.94655e-05	0.00155661	Mnat_10653	40S ribosomal protein S3a	gi|506965558|gb|AGM32131.1| 40S ribosomal protein S3a [Coptotermes formosanus]	gi|506965558|gb|AGM32131.1| 40S ribosomal protein S3a [Coptotermes formosanus]	Ribosomal S3Ae family	Ribosomal protein S3Ae			GO:0003735, GO:0006412, GO:0005840, GO:0005622	ribosome, intracellular, translation, structural constituent of ribosome
343	436.118	-0.276743	0.0804235	-3.44107	0.000579426	0.0101743	Mnat_10776	Probable ATP-dependent RNA helicase DDX47	gi|646700135|gb|KDR10427.1| putative ATP-dependent RNA helicase DDX47 [Zootermopsis nevadensis]	gi|646700135|gb|KDR10427.1| putative ATP-dependent RNA helicase DDX47 [Zootermopsis nevadensis]	DEAD/DEAH box helicase, Helicase conserved C-terminal domain	Helicase, C-terminal, DEAD/DEAH box helicase domain			GO:0005524, GO:0003676	nucleic acid binding, ATP binding
344	2349.2	-0.437561	0.0847228	-5.16461	2.40936e-07	3.78221e-05	Mnat_10828		gi|506965802|gb|AGM32253.1| hypothetical protein [Coptotermes formosanus]
345	1238.65	-0.438709	0.124279	-3.53003	0.00041552	0.00813321	Mnat_10885	Translocon-associated protein subunit gamma	gi|646722800|gb|KDR23667.1| Translocon-associated protein subunit gamma [Zootermopsis nevadensis]	gi|646722800|gb|KDR23667.1| Translocon-associated protein subunit gamma [Zootermopsis nevadensis]	Translocon-associated protein, gamma subunit (TRAP-gamma)	Translocon-associated protein subunit gamma	Translocon-associated protein subunit gamma		GO:0016021, GO:0006614	integral component of membrane, SRP-dependent cotranslational protein targeting to membrane
346	228.766	-0.386263	0.102075	-3.78409	0.00015427	0.00406331	Mnat_10958		gi|506968445|gb|AGM32566.1| hypothetical protein [Coptotermes formosanus]	gi|94468528|gb|ABF18113.1| unknown [Aedes aegypti]	Mitochondrial domain of unknown function (DUF1713)	Domain of unknown function DUF1713, mitochondria
347	2382.02	-0.312089	0.0996629	-3.13145	0.00173945	0.0218447	Mnat_11038	Aldo-keto reductase family 1 member B10	gi|409690336|gb|AFV36370.1| aldo-keto reductase [Reticulitermes flavipes]	gi|409690336|gb|AFV36370.1| aldo-keto reductase [Reticulitermes flavipes]	Aldo/keto reductase family	NADP-dependent oxidoreductase domain	Aldo/keto reductase/potassium channel subunit beta		GO:0055114, GO:0016491	oxidoreductase activity, oxidation-reduction process
348	177.16	-0.318128	0.105238	-3.02294	0.00250332	0.0281095	Mnat_11042	39S ribosomal protein L43, mitochondrial	gi|646693496|gb|KDR07719.1| 39S ribosomal protein L43, mitochondrial [Zootermopsis nevadensis]	gi|646693496|gb|KDR07719.1| 39S ribosomal protein L43, mitochondrial [Zootermopsis nevadensis]	Mitochondrial ribosomal protein L51 / S25 / CI-B8 domain	Ribosomal protein/NADH dehydrogenase domain
349	1848.67	-0.232622	0.0653224	-3.56113	0.000369262	0.00750201	Mnat_11061	Protein transport protein Sec24C	gi|646707365|gb|KDR14171.1| Protein transport protein Sec24C [Zootermopsis nevadensis]	gi|646707365|gb|KDR14171.1| Protein transport protein Sec24C [Zootermopsis nevadensis]	Sec23/Sec24 helical domain, Sec23/Sec24 zinc finger, Sec23/Sec24 beta-sandwich domain, Gelsolin repeat, Sec23/Sec24 trunk domain	Sec23/Sec24, helical domain, Sec23/Sec24 beta-sandwich, Sec23/Sec24, trunk domain, Gelsolin-like domain, Zinc finger, Sec23/Sec24-type		Reactome: REACT_11123	GO:0006886, GO:0006888, GO:0030127, GO:0008270	ER to Golgi vesicle-mediated transport, intracellular protein transport, COPII vesicle coat, zinc ion binding
350	5606.38	-0.444791	0.100732	-4.41561	1.00726e-05	0.000560709	Mnat_11095	40S ribosomal protein S6	gi|646707335|gb|KDR14141.1| 40S ribosomal protein S6 [Zootermopsis nevadensis]	gi|646707335|gb|KDR14141.1| 40S ribosomal protein S6 [Zootermopsis nevadensis]	Ribosomal protein S6e	Ribosomal protein S6e	Ribosomal protein S6e		GO:0003735, GO:0006412, GO:0005840, GO:0005622	ribosome, intracellular, translation, structural constituent of ribosome
351	726.167	-0.288336	0.0949462	-3.03684	0.00239074	0.0272996	Mnat_11142	Peptidyl-prolyl cis-trans isomerase FKBP14	gi|429327007|gb|AFZ78832.1| FK506-binding like protein [Coptotermes formosanus]	gi|429327007|gb|AFZ78832.1| FK506-binding like protein [Coptotermes formosanus]	FKBP-type peptidyl-prolyl cis-trans isomerase	FKBP-type peptidyl-prolyl cis-trans isomerase domain	Peptidyl-prolyl cis-trans isomerase, FKBP-type		GO:0006457, GO:0005509	calcium ion binding, protein folding
352	232.545	-0.452286	0.148071	-3.05452	0.00225419	0.026096	Mnat_11203	Probable cytochrome P450 12b2, mitochondrial	gi|646718404|gb|KDR20887.1| putative cytochrome P450 301a1, mitochondrial, partial [Zootermopsis nevadensis]	gi|646718404|gb|KDR20887.1| putative cytochrome P450 301a1, mitochondrial, partial [Zootermopsis nevadensis]	Cytochrome P450	Cytochrome P450		Reactome: REACT_13433	GO:0004497, GO:0005506, GO:0016705, GO:0055114, GO:0020037	oxidoreductase activity, acting on paired donors, with incorporation or reduction of molecular oxygen, heme binding, monooxygenase activity, oxidation-reduction process, iron ion binding
353	925.946	-0.2705	0.0716177	-3.777	0.000158728	0.00411173	Mnat_11243		gi|646723931|gb|KDR24365.1| hypothetical protein L798_04316 [Zootermopsis nevadensis]		Transcription factor e(y)2
354	180.113	-0.342542	0.113655	-3.01388	0.00257932	0.0287572	Mnat_11298	Translation initiation factor IF-3, mitochondrial	gi|646706808|gb|KDR13865.1| Translation initiation factor IF-3, mitochondrial [Zootermopsis nevadensis]	gi|646706808|gb|KDR13865.1| Translation initiation factor IF-3, mitochondrial [Zootermopsis nevadensis]	Translation initiation factor IF-3, N-terminal domain	Translation initiation factor 3, N-terminal	Translation initiation factor 3		GO:0006413, GO:0003743	translational initiation, translation initiation factor activity
355	366.164	-0.309138	0.0820391	-3.76818	0.000164442	0.00417704	Mnat_11317	39S ribosomal protein L28, mitochondrial	gi|646717548|gb|KDR20362.1| 39S ribosomal protein L28, mitochondrial [Zootermopsis nevadensis]	gi|646717548|gb|KDR20362.1| 39S ribosomal protein L28, mitochondrial [Zootermopsis nevadensis]			Ribosomal protein L28/L24		GO:0003735	structural constituent of ribosome
356	108.292	-0.681659	0.119144	-5.72132	1.05699e-08	3.19088e-06	Mnat_11320	U7 snRNA-associated Sm-like protein LSm10	gi|646704649|gb|KDR12728.1| U7 snRNA-associated Sm-like protein LSm10 [Zootermopsis nevadensis]	gi|646704649|gb|KDR12728.1| U7 snRNA-associated Sm-like protein LSm10 [Zootermopsis nevadensis]	LSM domain	LSM domain, eukaryotic/archaea-type
357	367.845	-0.228402	0.0730441	-3.1269	0.0017666	0.0220715	Mnat_11342	Dynactin subunit 4	gi|646698026|gb|KDR09402.1| Dynactin subunit 4 [Zootermopsis nevadensis]	gi|646698026|gb|KDR09402.1| Dynactin subunit 4 [Zootermopsis nevadensis]	Dynactin p62 family	Dynactin subunit 4	Dynactin subunit 4		GO:0005869	dynactin complex
358	4898.73	-0.431448	0.109354	-3.94542	7.9659e-05	0.00250097	Mnat_11343	40S ribosomal protein S14	gi|646698025|gb|KDR09401.1| 40S ribosomal protein S14 [Zootermopsis nevadensis]	gi|646698025|gb|KDR09401.1| 40S ribosomal protein S14 [Zootermopsis nevadensis]	Ribosomal protein S11	Ribosomal protein S11	Ribosomal protein S11		GO:0003735, GO:0005840, GO:0006412	ribosome, translation, structural constituent of ribosome
359	68.4096	-0.435043	0.149379	-2.91235	0.00358716	0.0359488	Mnat_11381	ABC transporter G family member 22	gi|242016765|ref|XP_002428899.1| ATP-binding cassette transporter, putative [Pediculus humanus corporis] >gi|212513681|gb|EEB16161.1| ATP-binding cassette transporter, putative [Pediculus humanus corporis]	gi|242016765|ref|XP_002428899.1| ATP-binding cassette transporter, putative [Pediculus humanus corporis] >gi|212513681|gb|EEB16161.1| ATP-binding cassette transporter, putative [Pediculus humanus corporis]	ABC transporter	ABC transporter-like			GO:0016887, GO:0005524	ATP binding, ATPase activity
360	744.637	-0.223093	0.0740565	-3.01247	0.00259127	0.0287679	Mnat_11417	Eukaryotic peptide chain release factor GTP-binding subunit ERF3B	gi|646705106|gb|KDR12985.1| Eukaryotic peptide chain release factor GTP-binding subunit ERF3B [Zootermopsis nevadensis]	gi|646705106|gb|KDR12985.1| Eukaryotic peptide chain release factor GTP-binding subunit ERF3B [Zootermopsis nevadensis]	Ataxin-2 C-terminal region, Elongation factor Tu C-terminal domain, Elongation factor Tu GTP binding domain	Ataxin-2, C-terminal, Translation elongation factor EFTu/EF1A, C-terminal			GO:0003924, GO:0005525	GTPase activity, GTP binding
361	628.713	-0.235442	0.0733541	-3.20966	0.00132892	0.0178608	Mnat_11434	28S ribosomal protein S35, mitochondrial	gi|646693574|gb|KDR07746.1| 28S ribosomal protein S35, mitochondrial [Zootermopsis nevadensis]	gi|646693574|gb|KDR07746.1| 28S ribosomal protein S35, mitochondrial [Zootermopsis nevadensis]	Mitochondrial ribosomal subunit protein	Ribosomal protein S24/S35, mitochondrial, conserved domain
362	204.881	-0.322979	0.110725	-2.91695	0.00353478	0.0356613	Mnat_11436	Ankyrin repeat domain-containing protein 49	gi|915667195|gb|KOC69031.1| Ankyrin repeat domain-containing protein 49 [Habropoda laboriosa]	gi|915667195|gb|KOC69031.1| Ankyrin repeat domain-containing protein 49 [Habropoda laboriosa]	Ankyrin repeats (3 copies), Ankyrin repeat	Ankyrin repeat-containing domain, Ankyrin repeat			GO:0005515	protein binding
363	403.982	-0.325881	0.110755	-2.94237	0.00325714	0.0338165	Mnat_11504	Glutamate receptor-interacting protein 1	gi|926648811|ref|XP_013790838.1| PREDICTED: glutamate receptor-interacting protein 2-like, partial [Limulus polyphemus]	gi|926648811|ref|XP_013790838.1| PREDICTED: glutamate receptor-interacting protein 2-like, partial [Limulus polyphemus]	PDZ domain (Also known as DHR or GLGF)	PDZ domain	Glutamate receptor-interacting protein 2		GO:0030159, GO:0005515	protein binding, receptor signaling complex scaffold activity
364	1892.11	-0.258453	0.0647494	-3.99159	6.56305e-05	0.00220143	Mnat_11523	Putative glycogen [starch] synthase	gi|646710488|gb|KDR15979.1| Putative glycogen [starch] synthase [Zootermopsis nevadensis]	gi|646710488|gb|KDR15979.1| Putative glycogen [starch] synthase [Zootermopsis nevadensis]	Glycogen synthase	Glycogen synthase	Glycogen synthase	KEGG: 00500+2.4.1.11|MetaCyc: PWY-5067|Reactome: REACT_474|UniPathway: UPA00164	GO:0005978, GO:0004373	glycogen (starch) synthase activity, glycogen biosynthetic process
365	84.6693	-0.412095	0.128856	-3.19811	0.00138333	0.0184656	Mnat_11626		gi|861483993|ref|XP_012920488.1| PREDICTED: putative uncharacterized protein FLJ37770 [Heterocephalus glaber] >gi|861483996|ref|XP_012920489.1| PREDICTED: putative uncharacterized protein FLJ37770 [Heterocephalus glaber] >gi|861483999|ref|XP_012920490.1| PREDICTED: putative uncharacterized protein FLJ37770 [Heterocephalus glaber] >gi|861484002|ref|XP_012920491.1| PREDICTED: putative uncharacteriz…
366	298.982	-0.364657	0.105085	-3.47012	0.00052023	0.00930134	Mnat_11628	39S ribosomal protein L30, mitochondrial	gi|506965686|gb|AGM32195.1| ribosomal protein L30 [Coptotermes formosanus]	gi|506965686|gb|AGM32195.1| ribosomal protein L30 [Coptotermes formosanus]	Ribosomal protein L30p/L7e	Ribosomal protein L30, ferredoxin-like fold domain
367	1197.53	-0.808116	0.155017	-5.21307	1.85736e-07	3.1018e-05	Mnat_11632	Protein takeout	gi|646712642|gb|KDR17338.1| Protein takeout [Zootermopsis nevadensis]	gi|646712642|gb|KDR17338.1| Protein takeout [Zootermopsis nevadensis]	Haemolymph juvenile hormone binding protein (JHBP)	Haemolymph juvenile hormone binding
368	297.855	-0.428773	0.152966	-2.80306	0.00506208	0.0448952	Mnat_11637	UDP-N-acetylhexosamine pyrophosphorylase	gi|646708284|gb|KDR14652.1| UDP-N-acetylhexosamine pyrophosphorylase [Zootermopsis nevadensis]	gi|646708284|gb|KDR14652.1| UDP-N-acetylhexosamine pyrophosphorylase [Zootermopsis nevadensis]	UTP--glucose-1-phosphate uridylyltransferase	UTP--glucose-1-phosphate uridylyltransferase family	UTP--glucose-1-phosphate uridylyltransferase family		GO:0008152, GO:0070569	metabolic process, uridylyltransferase activity
369	30.1734	-1.20477	0.224693	-5.36184	8.23778e-08	1.79607e-05	Mnat_11641		gi|646708276|gb|KDR14644.1| hypothetical protein L798_10751 [Zootermopsis nevadensis]	gi|780581737|gb|AJZ68823.1| obstructor D1 [Locusta migratoria]	Chitin binding Peritrophin-A domain	Chitin binding domain			GO:0006030, GO:0005576, GO:0008061	extracellular region, chitin metabolic process, chitin binding
370	867.677	-0.310236	0.105777	-2.93291	0.00335799	0.0344609	Mnat_11661	NADH dehydrogenase [ubiquinone] 1 beta subcomplex subunit 10	gi|646721758|gb|KDR22988.1| NADH dehydrogenase [ubiquinone] 1 beta subcomplex subunit 10 [Zootermopsis nevadensis]	gi|646721758|gb|KDR22988.1| NADH dehydrogenase [ubiquinone] 1 beta subcomplex subunit 10 [Zootermopsis nevadensis]	NADH-ubiquinone oxidoreductase subunit 10	NADH-ubiquinone oxidoreductase, subunit 10
371	115.236	-0.483448	0.114447	-4.22422	2.39773e-05	0.00108785	Mnat_11685	Probable asparaginyl-tRNA synthetase, mitochondrial	gi|646711764|gb|KDR16817.1| putative asparaginyl-tRNA synthetase, mitochondrial [Zootermopsis nevadensis]	gi|646711764|gb|KDR16817.1| putative asparaginyl-tRNA synthetase, mitochondrial [Zootermopsis nevadensis]	OB-fold nucleic acid binding domain, tRNA synthetases class II (D, K and N)	Aminoacyl-tRNA synthetase, class II (D/K/N), OB-fold nucleic acid binding domain, AA-tRNA synthetase-type	Aminoacyl-tRNA synthetase, class II (D/K/N)-like	KEGG: 00970+6.1.1.22|Reactome: REACT_71	GO:0005737, GO:0004812, GO:0004816, GO:0006421, GO:0000166, GO:0003676, GO:0006418, GO:0005524	asparaginyl-tRNA aminoacylation, tRNA aminoacylation for protein translation, nucleic acid binding, asparagine-tRNA ligase activity, cytoplasm, ATP binding, aminoacyl-tRNA ligase activity, nucleotide binding
372	2611.48	-0.328512	0.0485551	-6.76576	1.32612e-11	1.15653e-08	Mnat_11726	Dihydrolipoyl dehydrogenase, mitochondrial	gi|646711477|gb|KDR16622.1| Dihydrolipoyl dehydrogenase, mitochondrial [Zootermopsis nevadensis]	gi|646711477|gb|KDR16622.1| Dihydrolipoyl dehydrogenase, mitochondrial [Zootermopsis nevadensis]	Pyridine nucleotide-disulphide oxidoreductase, Pyridine nucleotide-disulphide oxidoreductase, dimerisation domain	FAD/NAD(P)-binding domain, Pyridine nucleotide-disulphide oxidoreductase, dimerisation domain		KEGG: 00010+1.8.1.4|KEGG: 00020+1.8.1.4|KEGG: 00260+1.8.1.4|KEGG: 00280+1.8.1.4|KEGG: 00620+1.8.1.4|KEGG: 00640+1.8.1.4|MetaCyc: PWY-5046|MetaCyc: PWY-5084	GO:0050660, GO:0004148, GO:0016668, GO:0045454, GO:0055114, GO:0016491	flavin adenine dinucleotide binding, oxidoreductase activity, dihydrolipoyl dehydrogenase activity, oxidoreductase activity, acting on a sulfur group of donors, NAD(P) as acceptor, cell redox homeostasis, oxidation-reduction process
373	21.1959	-0.648541	0.226743	-2.86024	0.00423318	0.0399233	Mnat_11728	Iduronate 2-sulfatase	gi|646711475|gb|KDR16620.1| Iduronate 2-sulfatase [Zootermopsis nevadensis]	gi|646711475|gb|KDR16620.1| Iduronate 2-sulfatase [Zootermopsis nevadensis]	Sulfatase	Sulfatase, N-terminal			GO:0003824, GO:0008484, GO:0008152	metabolic process, catalytic activity, sulfuric ester hydrolase activity
374	351.772	-0.266768	0.0789681	-3.37818	0.000729676	0.0118544	Mnat_11811	Protein arginine N-methyltransferase 5	gi|646718675|gb|KDR21061.1| Protein arginine N-methyltransferase 5 [Zootermopsis nevadensis]	gi|646718675|gb|KDR21061.1| Protein arginine N-methyltransferase 5 [Zootermopsis nevadensis]	PRMT5 arginine-N-methyltransferase	Protein arginine N-methyltransferase	Protein arginine N-methyltransferase PRMT5		GO:0006479, GO:0008168, GO:0035246	methyltransferase activity, peptidyl-arginine N-methylation, protein methylation
375	244.862	-0.451123	0.128783	-3.50299	0.000460072	0.00868055	Mnat_11886		gi|646710760|gb|KDR16178.1| hypothetical protein L798_09592 [Zootermopsis nevadensis]	gi|189239303|ref|XP_971702.2| PREDICTED: transmembrane protein 222 [Tribolium castaneum]	Protein of unknown function (DUF778)	Protein of unknown function DUF778	Protein of unknown function DUF778
376	553.699	-0.313191	0.0971478	-3.22386	0.00126477	0.0172647	Mnat_11902	Derlin-2	gi|646721948|gb|KDR23092.1| Derlin-2 [Zootermopsis nevadensis]	gi|646721948|gb|KDR23092.1| Derlin-2 [Zootermopsis nevadensis]	Der1-like family		Derlin
377	399.42	-0.254707	0.0915393	-2.78249	0.00539438	0.0467335	Mnat_11916	Tyrosine-protein phosphatase non-receptor type 13	gi|646714716|gb|KDR18570.1| hypothetical protein L798_06550, partial [Zootermopsis nevadensis]		PDZ domain (Also known as DHR or GLGF)	PDZ domain			GO:0005515	protein binding
378	220.699	-0.277419	0.091071	-3.04619	0.00231763	0.026791	Mnat_11941	Uncharacterized HTH-type transcriptional regulator ydfD	gi|861646508|gb|KMQ95521.1| putative aminotransferase [Lasius niger]	gi|861646508|gb|KMQ95521.1| putative aminotransferase [Lasius niger]	Aminotransferase class I and II	Aminotransferase, class I/classII			GO:0003824, GO:0009058, GO:0030170	catalytic activity, pyridoxal phosphate binding, biosynthetic process
379	868.347	-0.49606	0.111149	-4.46303	8.08094e-06	0.00048759	Mnat_11951	Alpha-L-fucosidase	gi|646720112|gb|KDR21959.1| Plasma alpha-L-fucosidase [Zootermopsis nevadensis]	gi|646720112|gb|KDR21959.1| Plasma alpha-L-fucosidase [Zootermopsis nevadensis]	Alpha-L-fucosidase C-terminal domain, Alpha-L-fucosidase	Alpha-L-fucosidase, C-terminal, Glycoside hydrolase, family 29	Glycoside hydrolase, family 29	KEGG: 00511+3.2.1.51	GO:0006004, GO:0004560, GO:0005975	alpha-L-fucosidase activity, fucose metabolic process, carbohydrate metabolic process
380	110.99	-1.10555	0.209149	-5.28596	1.25049e-07	2.45065e-05	Mnat_11978		gi|646722509|gb|KDR23467.1| hypothetical protein L798_08669 [Zootermopsis nevadensis]		DM4/DM12 family	Protein of unknown function DM4/12
381	310.383	-0.279673	0.0904136	-3.09326	0.00197969	0.023723	Mnat_11988	Protein pygopus	gi|646722500|gb|KDR23458.1| Protein pygopus [Zootermopsis nevadensis]	gi|646722500|gb|KDR23458.1| Protein pygopus [Zootermopsis nevadensis]	PHD-finger	Zinc finger, PHD-finger			GO:0008270, GO:0005515	protein binding, zinc ion binding
382	93.5435	-0.353625	0.122506	-2.88659	0.00389441	0.0379718	Mnat_12066	Mitochondrial thiamine pyrophosphate carrier	gi|646719925|gb|KDR21846.1| hypothetical protein L798_03316, partial [Zootermopsis nevadensis]	gi|390360830|ref|XP_784294.3| PREDICTED: mitochondrial thiamine pyrophosphate carrier [Strongylocentrotus purpuratus]	Mitochondrial carrier protein	Mitochondrial substrate/solute carrier			GO:0055085	transmembrane transport
383	104.992	-1.9818	0.203647	-9.73154	2.21222e-22	1.73637e-18	Mnat_12092	Organic cation transporter 1	gi|646722269|gb|KDR23311.1| Organic cation transporter 1, partial [Zootermopsis nevadensis]	gi|646722269|gb|KDR23311.1| Organic cation transporter 1, partial [Zootermopsis nevadensis]	Sugar (and other) transporter	Major facilitator, sugar transporter-like			GO:0016021, GO:0022857, GO:0055085	transmembrane transporter activity, integral component of membrane, transmembrane transport
384	940.391	-0.229663	0.0710678	-3.2316	0.001231	0.016951	Mnat_12137	RWD domain-containing protein 4	gi|646713880|gb|KDR18056.1| RWD domain-containing protein 4A [Zootermopsis nevadensis]	gi|646713880|gb|KDR18056.1| RWD domain-containing protein 4A [Zootermopsis nevadensis]	RWD domain	RWD domain			GO:0005515	protein binding
385	837.508	-0.210981	0.0729713	-2.89129	0.00383665	0.0375792	Mnat_12156	Putative phospholipase B-like 2	gi|646721964|gb|KDR23108.1| Putative phospholipase B-like 2 [Zootermopsis nevadensis]	gi|646721964|gb|KDR23108.1| Putative phospholipase B-like 2 [Zootermopsis nevadensis]	Phospholipase B, Eukaryotic-type carbonic anhydrase	Alpha carbonic anhydrase, Phospholipase B-like	Phospholipase B-like
386	175.266	-0.261742	0.0901454	-2.90355	0.00368958	0.036565	Mnat_12211	DNA-directed RNA polymerase I subunit RPA49	gi|646721744|gb|KDR22974.1| DNA-directed RNA polymerase I subunit RPA49 [Zootermopsis nevadensis]	gi|646721744|gb|KDR22974.1| DNA-directed RNA polymerase I subunit RPA49 [Zootermopsis nevadensis]	A49-like RNA polymerase I associated factor	RNA polymerase I associated factor, A49-like			GO:0003899, GO:0005634, GO:0006351, GO:0003677	DNA-directed RNA polymerase activity, transcription, DNA-templated, DNA binding, nucleus
387	3072.56	-0.272457	0.0628992	-4.33165	1.47996e-05	0.000768689	Mnat_12218	NADH dehydrogenase [ubiquinone] flavoprotein 1, mitochondrial	gi|646714332|gb|KDR18342.1| NADH dehydrogenase [ubiquinone] flavoprotein 1, mitochondrial [Zootermopsis nevadensis]	gi|646714332|gb|KDR18342.1| NADH dehydrogenase [ubiquinone] flavoprotein 1, mitochondrial [Zootermopsis nevadensis]	SLBB domain, NADH-ubiquinone oxidoreductase-F iron-sulfur binding region, Respiratory-chain NADH dehydrogenase 51 Kd subunit	Soluble ligand binding domain, NADH-ubiquinone oxidoreductase 51 kDa subunit, iron-sulphur binding domain, NADH-ubiquinone oxidoreductase 51 kDa subunit, FMN-binding domain			GO:0051539, GO:0008137, GO:0010181, GO:0016651, GO:0051287, GO:0055114	NAD binding, NADH dehydrogenase (ubiquinone) activity, oxidation-reduction process, FMN binding, 4 iron, 4 sulfur cluster binding, oxidoreductase activity, acting on NAD(P)H
388	680.406	-0.307425	0.0985208	-3.12041	0.00180602	0.0223236	Mnat_12223	Lin-52-like protein	gi|646702422|gb|KDR11634.1| Lin-52-like protein [Zootermopsis nevadensis]	gi|646702422|gb|KDR11634.1| Lin-52-like protein [Zootermopsis nevadensis]	Retinal tissue protein	Protein LIN52	Protein LIN52		GO:0006351, GO:0007049, GO:0070176	DRM complex, transcription, DNA-templated, cell cycle
389	200.543	-0.293865	0.08886	-3.30705	0.000942824	0.0139444	Mnat_12297	Myeloid differentiation primary response protein MyD88	gi|817193900|ref|XP_012272432.1| PREDICTED: myeloid differentiation primary response protein MyD88 [Orussus abietinus]	gi|817193900|ref|XP_012272432.1| PREDICTED: myeloid differentiation primary response protein MyD88 [Orussus abietinus]	TIR domain	Toll/interleukin-1 receptor homology (TIR) domain			GO:0007165, GO:0005515	protein binding, signal transduction
390	713.593	-0.236395	0.0832236	-2.84048	0.00450453	0.0415954	Mnat_12302	Surfeit locus-like protein	gi|646722568|gb|KDR23526.1| Surfeit locus protein 4-like protein [Zootermopsis nevadensis]	gi|646722568|gb|KDR23526.1| Surfeit locus protein 4-like protein [Zootermopsis nevadensis]	SURF4 family	Surfeit locus 4			GO:0016021	integral component of membrane
391	1009.56	-0.269511	0.0645959	-4.17226	3.01598e-05	0.00127271	Mnat_12314	Rab GDP dissociation inhibitor alpha	gi|646718796|gb|KDR21130.1| Rab GDP dissociation inhibitor alpha [Zootermopsis nevadensis]	gi|646718796|gb|KDR21130.1| Rab GDP dissociation inhibitor alpha [Zootermopsis nevadensis]	GDP dissociation inhibitor	GDP dissociation inhibitor		Reactome: REACT_11044	GO:0015031, GO:0005093, GO:0055114, GO:0016491	protein transport, oxidoreductase activity, Rab GDP-dissociation inhibitor activity, oxidation-reduction process
392	1977.11	-0.189222	0.0558468	-3.38823	0.000703451	0.0115996	Mnat_12316	Caprin-1	gi|646718836|gb|KDR21170.1| Caprin-2 [Zootermopsis nevadensis]	gi|646718836|gb|KDR21170.1| Caprin-2 [Zootermopsis nevadensis]			Caprin
393	270.611	-0.23696	0.0821214	-2.88548	0.00390815	0.0380584	Mnat_12343	mRNA export factor	gi|646718817|gb|KDR21151.1| mRNA export factor [Zootermopsis nevadensis]	gi|646718817|gb|KDR21151.1| mRNA export factor [Zootermopsis nevadensis]	WD domain, G-beta repeat	WD40 repeat			GO:0005515	protein binding
394	1091.41	-0.5141	0.184625	-2.78456	0.00536002	0.04659	Mnat_12344	Mannose-1-phosphate guanyltransferase alpha-A	gi|646718816|gb|KDR21150.1| Mannose-1-phosphate guanyltransferase alpha-A [Zootermopsis nevadensis]	gi|646718816|gb|KDR21150.1| Mannose-1-phosphate guanyltransferase alpha-A [Zootermopsis nevadensis]	Bacterial transferase hexapeptide (six repeats), Nucleotidyl transferase	Hexapeptide repeat, Nucleotidyl transferase domain		Reactome: REACT_17015	GO:0009058, GO:0016779	nucleotidyltransferase activity, biosynthetic process
395	30.8593	-1.63062	0.351546	-4.63842	3.51081e-06	0.000264965	Mnat_12370
396	23.1083	-0.732669	0.241317	-3.03612	0.00239641	0.0272996	Mnat_12395		gi|646705380|gb|KDR13126.1| hypothetical protein L798_13111 [Zootermopsis nevadensis]		Zinc-finger of C2H2 type, Zinc finger, C2H2 type, C2H2-type zinc finger	Zinc finger, C2H2			GO:0046872, GO:0003676	nucleic acid binding, metal ion binding
397	712.385	-0.217258	0.0505649	-4.29662	1.73424e-05	0.000856105	Mnat_12433	Charged multivesicular body protein 5	gi|646698383|gb|KDR09590.1| Charged multivesicular body protein 5 [Zootermopsis nevadensis]	gi|646698383|gb|KDR09590.1| Charged multivesicular body protein 5 [Zootermopsis nevadensis]	Snf7, Transposase (partial DDE domain)	Transposase, type 1, Snf7 family			GO:0007034	vacuolar transport
398	343.963	-0.283859	0.081865	-3.4674	0.000525519	0.00937453	Mnat_12471	DnaJ-like protein subfamily C member	gi|646722088|gb|KDR23191.1| DnaJ-like protein subfamily C member 1 [Zootermopsis nevadensis]	gi|646722088|gb|KDR23191.1| DnaJ-like protein subfamily C member 1 [Zootermopsis nevadensis]	DnaJ domain, Myb-like DNA-binding domain	DnaJ domain, SANT/Myb domain			GO:0003677	DNA binding
399	2487.15	-0.23651	0.0614655	-3.84785	0.000119157	0.00335219	Mnat_12481	Malate dehydrogenase, cytoplasmic	gi|646707754|gb|KDR14372.1| Malate dehydrogenase, cytoplasmic, partial [Zootermopsis nevadensis]	gi|646707754|gb|KDR14372.1| Malate dehydrogenase, cytoplasmic, partial [Zootermopsis nevadensis]	lactate/malate dehydrogenase, alpha/beta C-terminal domain, lactate/malate dehydrogenase, NAD binding domain	Lactate/malate dehydrogenase, N-terminal, Lactate/malate dehydrogenase, C-terminal	Malate dehydrogenase, type 2	KEGG: 00020+1.1.1.37|KEGG: 00270+1.1.1.37|KEGG: 00620+1.1.1.37|KEGG: 00630+1.1.1.37|KEGG: 00680+1.1.1.37|KEGG: 00710+1.1.1.37|KEGG: 00720+1.1.1.37|MetaCyc: PWY-1622|MetaCyc: PWY-5392|MetaCyc: PWY-561|MetaCyc: PWY-5690|MetaCyc: PWY-5913|MetaCyc: PWY-6728|MetaCyc: PWY-6969|MetaCyc: PWY-7115|MetaCyc: PWY-7383	GO:0005975, GO:0016615, GO:0016616, GO:0019752, GO:0003824, GO:0006108, GO:0055114, GO:0016491	malate dehydrogenase activity, carbohydrate metabolic process, carboxylic acid metabolic process, catalytic activity, malate metabolic process, oxidoreductase activity, oxidoreductase activity, acting on the CH-OH group of donors, NAD or NADP as acceptor, oxidation-reduction process
400	263.241	-0.281749	0.0961207	-2.9312	0.00337658	0.0344854	Mnat_12541	Mitotic-spindle organizing protein 1	gi|506965498|gb|AGM32101.1| mitotic-spindle organizing gamma-tubulin ring associated protein [Coptotermes formosanus]	gi|506965498|gb|AGM32101.1| mitotic-spindle organizing gamma-tubulin ring associated protein [Coptotermes formosanus]	Mitotic-spindle organizing gamma-tubulin ring associated	Protein of unknown function DUF3743
401	5361.69	-0.40625	0.0984845	-4.12502	3.70706e-05	0.00147699	Mnat_12584	Cytochrome c	gi|506968063|gb|AGM32375.1| cytochrome c -like protein [Coptotermes formosanus]	gi|506968063|gb|AGM32375.1| cytochrome c -like protein [Coptotermes formosanus]	Cytochrome c	Cytochrome c-like domain	Cytochrome c, class IA/ IB		GO:0020037, GO:0009055	electron carrier activity, heme binding
402	241.942	-0.605659	0.135609	-4.4662	7.96199e-06	0.000484447	Mnat_12588	Anaphase-promoting complex subunit CDC26	gi|646708170|gb|KDR14583.1| Anaphase-promoting complex subunit CDC26 [Zootermopsis nevadensis]	gi|646708170|gb|KDR14583.1| Anaphase-promoting complex subunit CDC26 [Zootermopsis nevadensis]	Anaphase-promoting complex APC subunit CDC26	Anaphase-promoting complex, subunit CDC26		UniPathway: UPA00143	GO:0030071, GO:0031145, GO:0005680	anaphase-promoting complex, anaphase-promoting complex-dependent catabolic process, regulation of mitotic metaphase/anaphase transition
403	2916.36	-0.39871	0.119359	-3.34044	0.000836469	0.0130314	Mnat_12637	Endocuticle structural glycoprotein SgAbd-5	gi|646714909|gb|KDR18706.1| Endocuticle structural glycoprotein ABD-5 [Zootermopsis nevadensis]	gi|646714909|gb|KDR18706.1| Endocuticle structural glycoprotein ABD-5 [Zootermopsis nevadensis]	Insect cuticle protein	Insect cuticle protein			GO:0042302	structural constituent of cuticle
404	486.598	-0.531783	0.148352	-3.58459	0.000337605	0.00706629	Mnat_12640	Endocuticle structural glycoprotein SgAbd-1	gi|506965702|gb|AGM32203.1| putative cuticle protein [Coptotermes formosanus]	gi|506965702|gb|AGM32203.1| putative cuticle protein [Coptotermes formosanus]	Insect cuticle protein	Insect cuticle protein			GO:0042302	structural constituent of cuticle
405	4338.53	-0.45933	0.109878	-4.18037	2.91032e-05	0.00124147	Mnat_12698	Guanine nucleotide-binding protein subunit beta-like protein	gi|646714091|gb|KDR18184.1| Guanine nucleotide-binding protein subunit beta-like protein [Zootermopsis nevadensis]	gi|646714091|gb|KDR18184.1| Guanine nucleotide-binding protein subunit beta-like protein [Zootermopsis nevadensis]	WD domain, G-beta repeat	WD40 repeat			GO:0005515	protein binding
406	359.351	-0.390649	0.126122	-3.0974	0.00195225	0.0235257	Mnat_12704	Cytochrome c oxidase copper chaperone	gi|646714096|gb|KDR18189.1| Cytochrome c oxidase copper chaperone [Zootermopsis nevadensis]	gi|646714096|gb|KDR18189.1| Cytochrome c oxidase copper chaperone [Zootermopsis nevadensis]	Cytochrome C oxidase copper chaperone (COX17)	Cytochrome c oxidase copper chaperone	Cytochrome c oxidase copper chaperone		GO:0016531, GO:0005758, GO:0005507, GO:0006825	copper ion binding, mitochondrial intermembrane space, copper chaperone activity, copper ion transport
407	1094.5	-0.421856	0.110392	-3.82146	0.000132667	0.00361503	Mnat_12719	Protein msta, isoform A	gi|646714114|gb|KDR18207.1| Protein msta, isoform A [Zootermopsis nevadensis]	gi|646714114|gb|KDR18207.1| Protein msta, isoform A [Zootermopsis nevadensis]	MYND finger, SET domain	Zinc finger, MYND-type, SET domain			GO:0005515	protein binding
408	221.275	-1.42069	0.47448	-2.99421	0.00275155	0.0300374	Mnat_12720	Protein msta, isoform A	gi|646714115|gb|KDR18208.1| Protein msta, isoform A [Zootermopsis nevadensis]	gi|646714115|gb|KDR18208.1| Protein msta, isoform A [Zootermopsis nevadensis]	MYND finger, SET domain	Zinc finger, MYND-type, SET domain			GO:0005515	protein binding
409	1383.41	-0.327767	0.0630679	-5.19705	2.02474e-07	3.24331e-05	Mnat_12721	Voltage-dependent anion-selective channel	gi|506968645|gb|AGM32666.1| eukaryotic porin family protein [Coptotermes formosanus]	gi|506968645|gb|AGM32666.1| eukaryotic porin family protein [Coptotermes formosanus]	Eukaryotic porin	Eukaryotic porin/Tom40	Voltage-dependent anion-selective channel protein 3		GO:1902017, GO:0005741, GO:0055085, GO:0005739, GO:0008308	mitochondrion, voltage-gated anion channel activity, mitochondrial outer membrane, transmembrane transport, regulation of cilium assembly
410	241.481	-0.35094	0.112038	-3.13234	0.00173416	0.0218445	Mnat_12725	Zinc finger CCHC domain-containing protein 9	gi|646714119|gb|KDR18212.1| Zinc finger CCHC domain-containing protein 9 [Zootermopsis nevadensis]	gi|646714119|gb|KDR18212.1| Zinc finger CCHC domain-containing protein 9 [Zootermopsis nevadensis]	Zinc knuckle	Zinc finger, CCHC-type			GO:0008270, GO:0003676	nucleic acid binding, zinc ion binding
411	83.3045	-0.416089	0.150151	-2.77114	0.00558596	0.0477694	Mnat_12767	Protein msta, isoform B	gi|646719574|gb|KDR21631.1| Protein msta, isoform B [Zootermopsis nevadensis]	gi|646719574|gb|KDR21631.1| Protein msta, isoform B [Zootermopsis nevadensis]	SET domain	SET domain			GO:0005515	protein binding
412	543.032	-0.196537	0.0673981	-2.91606	0.00354485	0.035717	Mnat_12790	Prohibitin-2	gi|646692251|gb|KDR07361.1| Prohibitin-2 [Zootermopsis nevadensis]	gi|646692251|gb|KDR07361.1| Prohibitin-2 [Zootermopsis nevadensis]	SPFH domain / Band 7 family	Band 7 domain	Prohibitin		GO:0016020	membrane
413	2211.75	-0.396844	0.103235	-3.84409	0.000121003	0.00339196	Mnat_12799	60S ribosomal protein L22	gi|646677240|gb|KDQ97906.1| 60S ribosomal protein L22 [Zootermopsis nevadensis]	gi|646677240|gb|KDQ97906.1| 60S ribosomal protein L22 [Zootermopsis nevadensis]	Ribosomal L22e protein family	Ribosomal protein L22e	Ribosomal protein L22e		GO:0003735, GO:0006412, GO:0005840, GO:0005622	ribosome, intracellular, translation, structural constituent of ribosome
414	575.126	-0.700365	0.113417	-6.17515	6.61027e-10	2.73074e-07	Mnat_12846	Glycine dehydrogenase [decarboxylating], mitochondrial	gi|646718720|gb|KDR21089.1| Glycine dehydrogenase [decarboxylating], mitochondrial [Zootermopsis nevadensis]	gi|646718720|gb|KDR21089.1| Glycine dehydrogenase [decarboxylating], mitochondrial [Zootermopsis nevadensis]	Beta-eliminating lyase, Glycine cleavage system P-protein	Aromatic amino acid beta-eliminating lyase/threonine aldolase, Glycine cleavage system P-protein, N-terminal	Glycine cleavage system P protein	KEGG: 00260+1.4.4.2	GO:0006546, GO:0004375, GO:0006544, GO:0016829, GO:0006520, GO:0003824, GO:0055114	cellular amino acid metabolic process, glycine dehydrogenase (decarboxylating) activity, catalytic activity, lyase activity, glycine metabolic process, glycine catabolic process, oxidation-reduction process
415	543.627	-0.364924	0.101113	-3.60906	0.000307312	0.00663938	Mnat_12859	Cytochrome c-type heme lyase	gi|646718710|gb|KDR21079.1| Cytochrome c-type heme lyase [Zootermopsis nevadensis]	gi|646718710|gb|KDR21079.1| Cytochrome c-type heme lyase [Zootermopsis nevadensis]	Cytochrome c/c1 heme lyase	Cytochrome c/c1 haem-lyase	Cytochrome c/c1 haem-lyase	KEGG: 00860+4.4.1.17	GO:0005739, GO:0004408	mitochondrion, holocytochrome-c synthase activity
416	100.607	-0.546107	0.144243	-3.78603	0.000153074	0.00404538	Mnat_12898	Aldehyde dehydrogenase family 1 member L2, mitochondrial	gi|646693718|gb|KDR07781.1| 10-formyltetrahydrofolate dehydrogenase [Zootermopsis nevadensis]	gi|646693718|gb|KDR07781.1| 10-formyltetrahydrofolate dehydrogenase [Zootermopsis nevadensis]	Aldehyde dehydrogenase family	Aldehyde dehydrogenase domain			GO:0016620, GO:0055114, GO:0008152, GO:0016491	metabolic process, oxidoreductase activity, acting on the aldehyde or oxo group of donors, NAD or NADP as acceptor, oxidoreductase activity, oxidation-reduction process
417	459.366	-0.261951	0.0644093	-4.06698	4.76255e-05	0.00173866	Mnat_12928	Polymerase delta-interacting protein 2	gi|646710498|gb|KDR15989.1| Polymerase delta-interacting protein 2 [Zootermopsis nevadensis]	gi|646710498|gb|KDR15989.1| Polymerase delta-interacting protein 2 [Zootermopsis nevadensis]	Hemimethylated DNA-binding protein YccV like, Protein of unknown function (DUF525)	Hemimethylated DNA-binding domain, ApaG domain			GO:0003677	DNA binding
418	1680.94	-0.252624	0.0903398	-2.79637	0.00516798	0.0455769	Mnat_12951	Cytochrome b-c1 complex subunit 8	gi|909559339|ref|XP_013134718.1| PREDICTED: cytochrome b-c1 complex subunit 8 [Papilio polytes]	gi|909559339|ref|XP_013134718.1| PREDICTED: cytochrome b-c1 complex subunit 8 [Papilio polytes]	UcrQ family	Cytochrome b-c1 complex subunit 8	Cytochrome b-c1 complex subunit 8		GO:0008121	ubiquinol-cytochrome-c reductase activity
419	109.317	-0.447703	0.128071	-3.49575	0.000472732	0.00882742	Mnat_12955	NAD-dependent deacetylase sirtuin-3, mitochondrial	gi|646714741|gb|KDR18595.1| NAD-dependent deacetylase sirtuin-3, mitochondrial [Zootermopsis nevadensis]	gi|646714741|gb|KDR18595.1| NAD-dependent deacetylase sirtuin-3, mitochondrial [Zootermopsis nevadensis]	Sir2 family	Sirtuin family	Sirtuin family		GO:0051287, GO:0016811, GO:0008270, GO:0070403, GO:0006476	NAD binding, NAD+ binding, protein deacetylation, hydrolase activity, acting on carbon-nitrogen (but not peptide) bonds, in linear amides, zinc ion binding
420	137.724	-0.361647	0.107975	-3.34935	0.000810016	0.0127411	Mnat_12957	Beta-galactosidase-1-like protein 2	gi|636630774|gb|AIA09347.1| beta-galactosidase [Periplaneta americana]	gi|636630774|gb|AIA09347.1| beta-galactosidase [Periplaneta americana]	Glycosyl hydrolases family 35	Glycoside hydrolase 35, catalytic domain	Glycoside hydrolase, family 35	KEGG: 00052+3.2.1.23|KEGG: 00511+3.2.1.23|KEGG: 00531+3.2.1.23|KEGG: 00600+3.2.1.23|KEGG: 00604+3.2.1.23|MetaCyc: PWY-6807	GO:0004565, GO:0005975, GO:0004553	beta-galactosidase activity, carbohydrate metabolic process, hydrolase activity, hydrolyzing O-glycosyl compounds
421	400.245	-0.275717	0.0836832	-3.29477	0.000985009	0.0143973	Mnat_12977	Prolyl 4-hydroxylase subunit alpha-2	gi|646723605|gb|KDR24152.1| Prolyl 4-hydroxylase subunit alpha-2 [Zootermopsis nevadensis]	gi|646723605|gb|KDR24152.1| Prolyl 4-hydroxylase subunit alpha-2 [Zootermopsis nevadensis]	2OG-Fe(II) oxygenase superfamily, Prolyl 4-Hydroxylase alpha-subunit, N-terminal region	Oxoglutarate/iron-dependent dioxygenase, Prolyl 4-hydroxylase alpha-subunit, N-terminal		KEGG: 00330+1.14.11.2	GO:0031418, GO:0005783, GO:0004656, GO:0016705, GO:0016702, GO:0005515, GO:0005506, GO:0055114, GO:0016491	oxidoreductase activity, acting on single donors with incorporation of molecular oxygen, incorporation of two atoms of oxygen, protein binding, procollagen-proline 4-dioxygenase activity, oxidoreductase activity, endoplasmic reticulum, iron ion binding, oxidoreductase activity, acting on paired donors, with incorporation or reduction of molecular oxygen, oxidation-reduction process, L-ascorbic ac…
422	45806.1	-0.504394	0.072403	-6.96649	3.24953e-12	5.10111e-09	Mnat_13048	ADP,ATP carrier protein	gi|646703894|gb|KDR12333.1| ADP,ATP carrier protein [Zootermopsis nevadensis]	gi|646703894|gb|KDR12333.1| ADP,ATP carrier protein [Zootermopsis nevadensis]	Mitochondrial carrier protein	Mitochondrial substrate/solute carrier			GO:0005215, GO:0006810, GO:0055085, GO:0005743	mitochondrial inner membrane, transporter activity, transmembrane transport, transport
423	360.154	-0.305465	0.086883	-3.51582	0.000438402	0.00841325	Mnat_13053	Probable glutaminyl-tRNA synthetase	gi|646703899|gb|KDR12338.1| putative glutaminyl-tRNA synthetase [Zootermopsis nevadensis]	gi|646703899|gb|KDR12338.1| putative glutaminyl-tRNA synthetase [Zootermopsis nevadensis]	tRNA synthetases class I (E and Q), catalytic domain, Glutaminyl-tRNA synthetase, non-specific RNA binding region part 1, tRNA synthetases class I (E and Q), anti-codon binding domain, Glutaminyl-tRNA synthetase, non-specific RNA binding region part 2	Glutaminyl-tRNA synthetase, class Ib, non-specific RNA-binding domain, N-terminal, Glutaminyl-tRNA synthetase, class Ib, non-specific RNA-binding domain 2, Glutamyl/glutaminyl-tRNA synthetase, class Ib, catalytic domain, Glutamyl/glutaminyl-tRNA synthetase, class Ib, anti-codon binding domain		Reactome: REACT_71	GO:0005737, GO:0004812, GO:0004819, GO:0000166, GO:0043039, GO:0005524, GO:0006425, GO:0006418, GO:0006412, GO:0016876	tRNA aminoacylation for protein translation, tRNA aminoacylation, glutaminyl-tRNA aminoacylation, cytoplasm, ligase activity, forming aminoacyl-tRNA and related compounds, glutamine-tRNA ligase activity, ATP binding, aminoacyl-tRNA ligase activity, translation, nucleotide binding
424	1091.4	-0.240228	0.0492734	-4.87541	1.08583e-06	0.000121753	Mnat_13083	Protein NipSnap	gi|646695970|gb|KDR08564.1| Protein NipSnap [Zootermopsis nevadensis]	gi|646695970|gb|KDR08564.1| Protein NipSnap [Zootermopsis nevadensis]	NIPSNAP	NIPSNAP
425	338.755	-0.314021	0.0737153	-4.25992	2.04501e-05	0.000966943	Mnat_13084	Anaphase-promoting complex subunit 7	gi|646695969|gb|KDR08563.1| Anaphase-promoting complex subunit 7 [Zootermopsis nevadensis]	gi|646695969|gb|KDR08563.1| Anaphase-promoting complex subunit 7 [Zootermopsis nevadensis]	Tetratricopeptide repeat	Tetratricopeptide repeat, Tetratricopeptide repeat 2			GO:0005515	protein binding
426	413.718	-0.222592	0.0790967	-2.81418	0.00489017	0.0438174	Mnat_13120	Solute carrier family 25 member 40	gi|646713643|gb|KDR17925.1| Solute carrier family 25 member 40 [Zootermopsis nevadensis]	gi|646713643|gb|KDR17925.1| Solute carrier family 25 member 40 [Zootermopsis nevadensis]	Mitochondrial carrier protein	Mitochondrial substrate/solute carrier
427	3758.85	-0.364313	0.130613	-2.78926	0.00528285	0.0460212	Mnat_13134	40S ribosomal protein S24	gi|646699980|gb|KDR10346.1| 40S ribosomal protein S24 [Zootermopsis nevadensis]	gi|646699980|gb|KDR10346.1| 40S ribosomal protein S24 [Zootermopsis nevadensis]	Ribosomal protein S24e	Ribosomal protein S24e	Ribosomal protein S24e		GO:0003735, GO:0000166, GO:0006412, GO:0005840, GO:0005622	nucleotide binding, ribosome, intracellular, translation, structural constituent of ribosome
428	193.936	-0.490183	0.132835	-3.69015	0.000224122	0.00520454	Mnat_13163	Slowpoke-binding protein	gi|646703321|gb|KDR12072.1| hypothetical protein L798_13376 [Zootermopsis nevadensis]	gi|939240355|ref|XP_014239404.1| PREDICTED: slowpoke-binding protein isoform X1 [Cimex lectularius]
429	1301.47	-0.507301	0.131234	-3.86563	0.000110803	0.00320921	Mnat_13190	40S ribosomal protein S9	gi|506968061|gb|AGM32374.1| putative S9e ribosomal protein [Coptotermes formosanus]	gi|506968061|gb|AGM32374.1| putative S9e ribosomal protein [Coptotermes formosanus]	S4 domain, Ribosomal protein S4/S9 N-terminal domain	RNA-binding S4 domain, Ribosomal protein S4/S9, N-terminal	Ribosomal protein S4/S9		GO:0015935, GO:0019843, GO:0003735, GO:0003723, GO:0005622, GO:0006412	small ribosomal subunit, structural constituent of ribosome, RNA binding, intracellular, rRNA binding, translation
430	706.252	-0.362982	0.0952473	-3.81094	0.000138437	0.00371254	Mnat_13250	Probable NADH dehydrogenase [ubiquinone] flavoprotein 2, mitochondrial	gi|506967981|gb|AGM32334.1| TRX-like [2Fe-2S] ferredoxin (Fd) family protein [Coptotermes formosanus]	gi|506967981|gb|AGM32334.1| TRX-like [2Fe-2S] ferredoxin (Fd) family protein [Coptotermes formosanus]	Thioredoxin-like [2Fe-2S] ferredoxin				GO:0055114, GO:0016491	oxidoreductase activity, oxidation-reduction process
431	303.097	-0.434482	0.1291	-3.36546	0.000764149	0.0122368	Mnat_13344	5-formyltetrahydrofolate cyclo-ligase	gi|646716367|gb|KDR19647.1| 5-formyltetrahydrofolate cyclo-ligase [Zootermopsis nevadensis]	gi|646716367|gb|KDR19647.1| 5-formyltetrahydrofolate cyclo-ligase [Zootermopsis nevadensis]	5-formyltetrahydrofolate cyclo-ligase family	5-formyltetrahydrofolate cyclo-ligase	5-formyltetrahydrofolate cyclo-ligase
432	5130.29	-0.502142	0.114414	-4.3888	1.13976e-05	0.000621251	Mnat_13353	60S ribosomal protein L28	gi|646716356|gb|KDR19636.1| 60S ribosomal protein L28 [Zootermopsis nevadensis]	gi|646716356|gb|KDR19636.1| 60S ribosomal protein L28 [Zootermopsis nevadensis]	Ribosomal L28e protein family	Ribosomal L28e/Mak16	Ribosomal protein L28e		GO:0003735, GO:0006412, GO:0005840, GO:0005622	ribosome, intracellular, translation, structural constituent of ribosome
433	804.302	-0.274191	0.0752654	-3.64298	0.000269496	0.00600929	Mnat_13369	26S proteasome non-ATPase regulatory subunit 8	gi|646706419|gb|KDR13661.1| 26S proteasome non-ATPase regulatory subunit 8 [Zootermopsis nevadensis]	gi|646706419|gb|KDR13661.1| 26S proteasome non-ATPase regulatory subunit 8 [Zootermopsis nevadensis]	CSN8/PSMD8/EIF3K family		26S proteasome non-ATPase regulatory subunit Rpn12		GO:0006508, GO:0005838	proteolysis, proteasome regulatory particle
434	2691.4	-0.352746	0.0830087	-4.2495	2.14246e-05	0.000991536	Mnat_13445	Cytochrome b-c1 complex subunit Rieske, mitochondrial	gi|646694473|gb|KDR08000.1| Cytochrome b-c1 complex subunit Rieske, mitochondrial [Zootermopsis nevadensis]	gi|646694473|gb|KDR08000.1| Cytochrome b-c1 complex subunit Rieske, mitochondrial [Zootermopsis nevadensis]	Ubiquinol-cytochrome c reductase 8 kDa, N-terminal, Rieske [2Fe-2S] domain, Ubiquinol cytochrome reductase transmembrane region	Ubiquinol-cytochrome c reductase 8kDa, N-terminal, Ubiquinol cytochrome reductase, transmembrane domain, Rieske [2Fe-2S] iron-sulphur domain	Rieske iron-sulphur protein	KEGG: 00190+1.10.2.2|MetaCyc: PWY-3781|MetaCyc: PWY-6692|MetaCyc: PWY-7082|MetaCyc: PWY-7279	GO:0016020, GO:0051537, GO:0008121, GO:0016679, GO:0055114, GO:0016491	2 iron, 2 sulfur cluster binding, oxidoreductase activity, acting on diphenols and related substances as donors, ubiquinol-cytochrome-c reductase activity, oxidoreductase activity, oxidation-reduction process, membrane
435	62.3149	-0.428235	0.142401	-3.00724	0.00263634	0.0290626	Mnat_13471	Metallo-beta-lactamase domain-containing protein 1	gi|646710769|gb|KDR16187.1| Metallo-beta-lactamase domain-containing protein 1 [Zootermopsis nevadensis]	gi|646710769|gb|KDR16187.1| Metallo-beta-lactamase domain-containing protein 1 [Zootermopsis nevadensis]	Metallo-beta-lactamase superfamily	Metallo-beta-lactamase
436	590.907	-0.375774	0.0953818	-3.93968	8.15899e-05	0.00254127	Mnat_13576	39S ribosomal protein L47, mitochondrial	gi|646715565|gb|KDR19128.1| 39S ribosomal protein L47, mitochondrial [Zootermopsis nevadensis]	gi|646715565|gb|KDR19128.1| 39S ribosomal protein L47, mitochondrial [Zootermopsis nevadensis]	Mitochondrial 39-S ribosomal protein L47 (MRP-L47)	Ribosomal protein L47, mitochondrial	Ribosomal protein L47, mitochondrial		GO:0003735, GO:0005761, GO:0006412	translation, mitochondrial ribosome, structural constituent of ribosome
437	295.104	-0.446311	0.0890519	-5.0118	5.39219e-07	6.61301e-05	Mnat_13600	Kynurenine--oxoglutarate transaminase 3	gi|646722311|gb|KDR23324.1| Kynurenine--oxoglutarate transaminase 3 [Zootermopsis nevadensis]	gi|646722311|gb|KDR23324.1| Kynurenine--oxoglutarate transaminase 3 [Zootermopsis nevadensis]	Aminotransferase class I and II	Aminotransferase, class I/classII			GO:0003824, GO:0009058, GO:0030170	catalytic activity, pyridoxal phosphate binding, biosynthetic process
438	4851.4	-0.519189	0.0982636	-5.28363	1.26649e-07	2.45065e-05	Mnat_13609	40S ribosomal protein S23	gi|627728335|gb|AHY30855.1| ribosomal protein S23 [Periplaneta americana] >gi|646713821|gb|KDR18014.1| 40S ribosomal protein S23 [Zootermopsis nevadensis]	gi|627728335|gb|AHY30855.1| ribosomal protein S23 [Periplaneta americana] >gi|646713821|gb|KDR18014.1| 40S ribosomal protein S23 [Zootermopsis nevadensis]	Ribosomal protein S12/S23	Ribosomal protein S12/S23	Ribosomal protein S12/S23		GO:0003735, GO:0006412, GO:0015935, GO:0005840, GO:0005622	small ribosomal subunit, ribosome, intracellular, translation, structural constituent of ribosome
439	133.399	-0.452849	0.110669	-4.09192	4.27816e-05	0.00162219	Mnat_13626	Pleckstrin homology domain-containing family J member 1	gi|646697813|gb|KDR09299.1| Pleckstrin-like proteiny domain-containing family J member 1 [Zootermopsis nevadensis]	gi|646697813|gb|KDR09299.1| Pleckstrin-like proteiny domain-containing family J member 1 [Zootermopsis nevadensis]
440	59.7008	-0.71346	0.21382	-3.33673	0.000847718	0.0130979	Mnat_13676	UDP-glucuronosyltransferase 2B31	gi|646704109|gb|KDR12464.1| UDP-glucuronosyltransferase 2B5 [Zootermopsis nevadensis]	gi|646704109|gb|KDR12464.1| UDP-glucuronosyltransferase 2B5 [Zootermopsis nevadensis]	UDP-glucoronosyl and UDP-glucosyl transferase	UDP-glucuronosyl/UDP-glucosyltransferase	UDP-glucuronosyl/UDP-glucosyltransferase		GO:0016758, GO:0008152	metabolic process, transferase activity, transferring hexosyl groups
441	117.254	-0.599985	0.204658	-2.93165	0.00337169	0.0344854	Mnat_13690	Dehydrogenase/reductase SDR family member 7	gi|646710049|gb|KDR15669.1| Dehydrogenase/reductase SDR family member 7 [Zootermopsis nevadensis]	gi|646710049|gb|KDR15669.1| Dehydrogenase/reductase SDR family member 7 [Zootermopsis nevadensis]	short chain dehydrogenase	Short-chain dehydrogenase/reductase SDR			GO:0008152, GO:0016491	metabolic process, oxidoreductase activity
442	367.204	-0.359444	0.117345	-3.06315	0.00219023	0.025544	Mnat_13705		gi|646718094|gb|KDR20696.1| hypothetical protein L798_04846 [Zootermopsis nevadensis]		PMP-22/EMP/MP20/Claudin tight junction	PMP-22/EMP/MP20/Claudin superfamily			GO:0016021	integral component of membrane
443	518.047	-0.490559	0.110986	-4.42	9.8703e-06	0.000553371	Mnat_13800	NADH dehydrogenase [ubiquinone] 1 alpha subcomplex subunit 5	gi|646712651|gb|KDR17347.1| NADH dehydrogenase [ubiquinone] 1 alpha subcomplex subunit 5 [Zootermopsis nevadensis]	gi|646712651|gb|KDR17347.1| NADH dehydrogenase [ubiquinone] 1 alpha subcomplex subunit 5 [Zootermopsis nevadensis]	ETC complex I subunit conserved region	ETC complex I subunit			GO:0005743, GO:0016651, GO:0022904	mitochondrial inner membrane, oxidoreductase activity, acting on NAD(P)H, respiratory electron transport chain
444	618.669	-0.222066	0.0794397	-2.7954	0.00518355	0.0456629	Mnat_13801	Exosome complex component RRP42	gi|307176033|gb|EFN65792.1| Exosome complex exonuclease RRP42 [Camponotus floridanus]	gi|307176033|gb|EFN65792.1| Exosome complex exonuclease RRP42 [Camponotus floridanus]	3' exoribonuclease family, domain 1, 3' exoribonuclease family, domain 2, NADH:ubiquinone oxidoreductase, NDUFB6/B17 subunit	Exoribonuclease, phosphorolytic domain 1, Exoribonuclease, phosphorolytic domain 2, NADH dehydrogenase 1, beta subcomplex, subunit 6		Reactome: REACT_21257
445	351.76	-0.390367	0.0992057	-3.93492	8.32235e-05	0.00256165	Mnat_13871	Adenylate cyclase type 2	gi|646717479|gb|KDR20323.1| Adenylate cyclase type 2 [Zootermopsis nevadensis]	gi|646717479|gb|KDR20323.1| Adenylate cyclase type 2 [Zootermopsis nevadensis]	Adenylate and Guanylate cyclase catalytic domain, Adenylyl cyclase N-terminal extracellular and transmembrane region	Adenylyl cyclase class-3/4/guanylyl cyclase, Adenylate cyclase, N-terminal		KEGG: 00230+4.6.1.1	GO:0035556, GO:0009190, GO:0016849	intracellular signal transduction, cyclic nucleotide biosynthetic process, phosphorus-oxygen lyase activity
446	63.65	-0.507436	0.143224	-3.54296	0.000395661	0.00786214	Mnat_13897	Mitochondrial GTPase 1	gi|646722739|gb|KDR23631.1| Mitochondrial GTPase 1 [Zootermopsis nevadensis]	gi|646722739|gb|KDR23631.1| Mitochondrial GTPase 1 [Zootermopsis nevadensis]	50S ribosome-binding GTPase	GTP binding domain			GO:0005525	GTP binding
447	108.771	-0.441122	0.135675	-3.2513	0.00114879	0.0160728	Mnat_13932	Lactadherin	gi|646716744|gb|KDR19870.1| Lactadherin [Zootermopsis nevadensis]	gi|646716744|gb|KDR19870.1| Lactadherin [Zootermopsis nevadensis]	EGF-like domain	EGF-like domain			GO:0005515	protein binding
448	5231.14	-0.45503	0.110454	-4.11965	3.79443e-05	0.00150417	Mnat_13941	60S ribosomal protein L26	gi|646722199|gb|KDR23279.1| 60S ribosomal protein L26 [Zootermopsis nevadensis]	gi|646722199|gb|KDR23279.1| 60S ribosomal protein L26 [Zootermopsis nevadensis]	KOW motif, Ribosomal proteins L26 eukaryotic, L24P archaeal	Ribosomal protein L26/L24P, eukaryotic/archaeal, KOW	Ribosomal protein L26/L24P, eukaryotic/archaeal	Reactome: REACT_13698|Reactome: REACT_15380|Reactome: REACT_17015|Reactome: REACT_1762|Reactome: REACT_6167|Reactome: REACT_71	GO:0003735, GO:0015934, GO:0006412	large ribosomal subunit, translation, structural constituent of ribosome
449	1647.85	-0.609445	0.120755	-5.04696	4.48895e-07	5.77603e-05	Mnat_13942	Short/branched chain specific acyl-CoA dehydrogenase, mitochondrial	gi|646722197|gb|KDR23277.1| Short/branched chain specific acyl-CoA dehydrogenase, mitochondrial [Zootermopsis nevadensis]	gi|646722197|gb|KDR23277.1| Short/branched chain specific acyl-CoA dehydrogenase, mitochondrial [Zootermopsis nevadensis]	Acyl-CoA dehydrogenase, C-terminal domain, Acyl-CoA dehydrogenase, middle domain, Acyl-CoA dehydrogenase, N-terminal domain	Acyl-CoA oxidase/dehydrogenase, central domain, Acyl-CoA dehydrogenase/oxidase, N-terminal, Acyl-CoA dehydrogenase/oxidase C-terminal			GO:0003995, GO:0016627, GO:0050660, GO:0008152, GO:0055114	oxidoreductase activity, acting on the CH-CH group of donors, metabolic process, flavin adenine dinucleotide binding, oxidation-reduction process, acyl-CoA dehydrogenase activity
450	1074.14	-0.275313	0.0995712	-2.76498	0.00569256	0.0485135	Mnat_14028	Iron-sulfur cluster assembly enzyme ISCU, mitochondrial	gi|576700496|gb|EUB64018.1| Iron-sulfur cluster assembly enzyme ISCU [Echinococcus granulosus] >gi|674566423|emb|CDS19523.1| iron sulfur cluster assembly enzyme ISCU [Echinococcus granulosus]	gi|576700496|gb|EUB64018.1| Iron-sulfur cluster assembly enzyme ISCU [Echinococcus granulosus] >gi|674566423|emb|CDS19523.1| iron sulfur cluster assembly enzyme ISCU [Echinococcus granulosus]	NifU-like N terminal domain	NIF system FeS cluster assembly, NifU, N-terminal			GO:0005506, GO:0051536, GO:0016226	iron-sulfur cluster binding, iron-sulfur cluster assembly, iron ion binding
451	1435.94	-0.216211	0.0651237	-3.32	0.000900168	0.0135873	Mnat_14030	T-complex protein 1 subunit theta	gi|646721633|gb|KDR22911.1| T-complex protein 1 subunit theta [Zootermopsis nevadensis]	gi|646721633|gb|KDR22911.1| T-complex protein 1 subunit theta [Zootermopsis nevadensis]	TCP-1/cpn60 chaperonin family	Chaperonin Cpn60/TCP-1 family		Reactome: REACT_17015	GO:0006457, GO:0051082, GO:0005524	unfolded protein binding, ATP binding, protein folding
452	11298.8	-0.395449	0.102373	-3.86281	0.000112088	0.00323199	Mnat_14069	60S ribosomal protein L10	gi|646721999|gb|KDR23143.1| 60S ribosomal protein L10 [Zootermopsis nevadensis]	gi|646721999|gb|KDR23143.1| 60S ribosomal protein L10 [Zootermopsis nevadensis]	Ribosomal protein L16p/L10e	Ribosomal protein L10e/L16			GO:0003735, GO:0006412, GO:0005840, GO:0005622	ribosome, intracellular, translation, structural constituent of ribosome
453	348.921	-0.403208	0.105665	-3.8159	0.00013569	0.00365989	Mnat_14082		gi|646705452|gb|KDR13159.1| hypothetical protein L798_11343 [Zootermopsis nevadensis]
454	918.424	-0.319645	0.111866	-2.85739	0.00427144	0.0401997	Mnat_14102	ABC transporter G family member 20	gi|646710638|gb|KDR16094.1| ABC transporter G family member 20 [Zootermopsis nevadensis]	gi|646710638|gb|KDR16094.1| ABC transporter G family member 20 [Zootermopsis nevadensis]	ABC-2 family transporter protein				GO:0016020, GO:0006810	transport, membrane
455	287.881	-0.263895	0.079292	-3.32814	0.000874276	0.0134027	Mnat_14113	RCC1 domain-containing protein 1	gi|646720329|gb|KDR22087.1| RCC1 domain-containing protein 1 [Zootermopsis nevadensis]	gi|646720329|gb|KDR22087.1| RCC1 domain-containing protein 1 [Zootermopsis nevadensis]	Regulator of chromosome condensation (RCC1) repeat	Regulator of chromosome condensation, RCC1
456	156.496	-0.351746	0.0949406	-3.7049	0.000211475	0.00498458	Mnat_14125	COP9 signalosome complex subunit 8	gi|646694764|gb|KDR08114.1| COP9 signalosome complex subunit 8 [Zootermopsis nevadensis]	gi|646694764|gb|KDR08114.1| COP9 signalosome complex subunit 8 [Zootermopsis nevadensis]	CSN8/PSMD8/EIF3K family
457	632.238	-0.32074	0.104108	-3.08084	0.00206416	0.0244	Mnat_14130	NADH dehydrogenase [ubiquinone] iron-sulfur protein 6, mitochondrial	gi|646694757|gb|KDR08107.1| NADH dehydrogenase [ubiquinone] iron-sulfur protein 6, mitochondrial [Zootermopsis nevadensis]	gi|646694757|gb|KDR08107.1| NADH dehydrogenase [ubiquinone] iron-sulfur protein 6, mitochondrial [Zootermopsis nevadensis]	Zinc-finger domain	Zinc finger, CHCC-type
458	3000.72	-0.610953	0.120176	-5.08383	3.69892e-07	5.00565e-05	Mnat_14180	40S ribosomal protein S18	gi|514258348|gb|AGO46414.1| ribosomal protein S18 [Reticulitermes flavipes]	gi|514258348|gb|AGO46414.1| ribosomal protein S18 [Reticulitermes flavipes]	Ribosomal protein S13/S18	Ribosomal protein S13			GO:0005840, GO:0005622, GO:0003735, GO:0003723, GO:0003676, GO:0006412	nucleic acid binding, structural constituent of ribosome, RNA binding, ribosome, intracellular, translation
459	697.229	-0.359354	0.0833302	-4.3124	1.6149e-05	0.000817763	Mnat_14201	Spondin-2	gi|646720781|gb|KDR22378.1| hypothetical protein L798_02469, partial [Zootermopsis nevadensis]	gi|242014485|ref|XP_002427920.1| f-spondin, putative [Pediculus humanus corporis] >gi|212512404|gb|EEB15182.1| f-spondin, putative [Pediculus humanus corporis]	Spondin_N, Thrombospondin type 1 domain	Thrombospondin type-1 (TSP1) repeat, Spondin, N-terminal
460	213.505	-1.41284	0.22569	-6.2601	3.84734e-10	1.88736e-07	Mnat_14221		gi|646707417|gb|KDR14194.1| hypothetical protein L798_11602 [Zootermopsis nevadensis]		Kazal-type serine protease inhibitor domain	Kazal domain			GO:0005515	protein binding
461	53.4234	-2.62317	0.746586	-3.51356	0.000442147	0.00844383	Mnat_14226	Cuticle protein 6	gi|268607710|ref|NP_001161313.1| cuticular protein precursor [Tribolium castaneum] >gi|270014125|gb|EFA10573.1| hypothetical protein TcasGA2_TC012829 [Tribolium castaneum]	gi|939236452|ref|XP_014255921.1| PREDICTED: calphotin-like [Cimex lectularius]	Insect cuticle protein	Insect cuticle protein			GO:0042302	structural constituent of cuticle
462	127.928	-0.306521	0.109891	-2.78933	0.00528177	0.0460212	Mnat_14249	RecQ-mediated genome instability protein 2	gi|646705027|gb|KDR12928.1| RecQ-mediated genome instability protein 2 [Zootermopsis nevadensis]	gi|646705027|gb|KDR12928.1| RecQ-mediated genome instability protein 2 [Zootermopsis nevadensis]	RecQ-mediated genome instability protein 2	RecQ-mediated genome instability protein 2
463	64.9008	-0.582568	0.167541	-3.47716	0.000506749	0.00921939	Mnat_14295	Protein TRIQK	gi|831539670|ref|XP_012724101.1| PREDICTED: triple QxxK/R motif-containing protein [Fundulus heteroclitus] >gi|831539673|ref|XP_012724102.1| PREDICTED: triple QxxK/R motif-containing protein [Fundulus heteroclitus] >gi|831539676|ref|XP_012724103.1| PREDICTED: triple QxxK/R motif-containing protein [Fundulus heteroclitus]	gi|831539670|ref|XP_012724101.1| PREDICTED: triple QxxK/R motif-containing protein [Fundulus heteroclitus] >gi|831539673|ref|XP_012724102.1| PREDICTED: triple QxxK/R motif-containing protein [Fundulus heteroclitus] >gi|831539676|ref|XP_012724103.1| PREDICTED: triple QxxK/R motif-containing protein [Fundulus heteroclitus]	Triple QxxK/R motif-containing protein family	Triple repetitive-sequence of QXXK/R protein			GO:0005789	endoplasmic reticulum membrane
464	734.064	-0.196521	0.0625485	-3.1419	0.00167854	0.0212841	Mnat_14302	Asparaginyl-tRNA synthetase, cytoplasmic	gi|646703171|gb|KDR11987.1| Asparaginyl-tRNA synthetase, cytoplasmic [Zootermopsis nevadensis]	gi|646703171|gb|KDR11987.1| Asparaginyl-tRNA synthetase, cytoplasmic [Zootermopsis nevadensis]	OB-fold nucleic acid binding domain, tRNA synthetases class II (D, K and N)	Aminoacyl-tRNA synthetase, class II (D/K/N), OB-fold nucleic acid binding domain, AA-tRNA synthetase-type	Aminoacyl-tRNA synthetase, class II (D/K/N)-like, Asparagine-tRNA ligase	KEGG: 00970+6.1.1.22|Reactome: REACT_71	GO:0005737, GO:0004812, GO:0004816, GO:0006421, GO:0000166, GO:0003676, GO:0006418, GO:0005524	asparaginyl-tRNA aminoacylation, nucleic acid binding, tRNA aminoacylation for protein translation, asparagine-tRNA ligase activity, cytoplasm, ATP binding, aminoacyl-tRNA ligase activity, nucleotide binding
465	4400.5	-0.279057	0.0945425	-2.95166	0.00316072	0.033078	Mnat_14375	60S ribosomal protein L5	gi|646703163|gb|KDR11979.1| 60S ribosomal protein L5 [Zootermopsis nevadensis]	gi|646703163|gb|KDR11979.1| 60S ribosomal protein L5 [Zootermopsis nevadensis]	Ribosomal L18p/L5e family, Ribosomal L18 C-terminal region	Ribosomal protein L5 eukaryotic/L18 archaeal, C-terminal, Ribosomal protein L18/L5	Ribosomal protein L5 eukaryotic/L18 archaeal		GO:0003735, GO:0008097, GO:0006412, GO:0005840, GO:0005622	ribosome, intracellular, translation, structural constituent of ribosome, 5S rRNA binding
466	2723.14	-0.360466	0.111656	-3.22836	0.00124504	0.0170799	Mnat_14415	60S ribosomal protein L13a	gi|646721140|gb|KDR22610.1| 60S ribosomal protein L13a [Zootermopsis nevadensis]	gi|646721140|gb|KDR22610.1| 60S ribosomal protein L13a [Zootermopsis nevadensis]	Ribosomal protein L13	Ribosomal protein L13	Ribosomal protein L13, eukaryotic/archaeal, Ribosomal protein L13		GO:0003735, GO:0015934, GO:0005840, GO:0006412	large ribosomal subunit, ribosome, translation, structural constituent of ribosome
467	72.847	-0.805604	0.219888	-3.66369	0.000248603	0.00567234	Mnat_14478		gi|646706296|gb|KDR13608.1| hypothetical protein L798_12434 [Zootermopsis nevadensis]	gi|471178539|gb|AGI04319.1| obp25 [Aedes albopictus]					GO:0005549	odorant binding
468	828.204	-0.626695	0.0843822	-7.42687	1.112e-13	2.90937e-10	Mnat_14489	1,5-anhydro-D-fructose reductase	gi|506968483|gb|AGM32585.1| aldo-keto reductase (AKR), partial [Coptotermes formosanus]	gi|506968483|gb|AGM32585.1| aldo-keto reductase (AKR), partial [Coptotermes formosanus]	Aldo/keto reductase family	NADP-dependent oxidoreductase domain	Aldo/keto reductase/potassium channel subunit beta		GO:0055114, GO:0016491	oxidoreductase activity, oxidation-reduction process
469	257.232	-0.471348	0.115234	-4.09037	4.30687e-05	0.00162522	Mnat_14490	1,5-anhydro-D-fructose reductase	gi|646718618|gb|KDR21030.1| 1,5-anhydro-D-fructose reductase [Zootermopsis nevadensis]	gi|646718618|gb|KDR21030.1| 1,5-anhydro-D-fructose reductase [Zootermopsis nevadensis]	Aldo/keto reductase family	NADP-dependent oxidoreductase domain	Aldo/keto reductase/potassium channel subunit beta		GO:0055114, GO:0016491	oxidoreductase activity, oxidation-reduction process
470	580.645	-0.400155	0.108576	-3.68548	0.000228274	0.00528532	Mnat_14494	Ribosomal protein 63, mitochondrial	gi|646718624|gb|KDR21036.1| hypothetical protein L798_04549 [Zootermopsis nevadensis]	gi|195132981|ref|XP_002010918.1| GI21440 [Drosophila mojavensis] >gi|193907706|gb|EDW06573.1| GI21440 [Drosophila mojavensis]	Mitochondrial ribosome protein 63	Ribosomal protein 63, mitochondrial			GO:0005761	mitochondrial ribosome
471	616.653	-0.188853	0.059392	-3.17977	0.0014739	0.0193779	Mnat_14518	TRNA-splicing ligase-like protein	gi|646713867|gb|KDR18043.1| hypothetical protein L798_07719 [Zootermopsis nevadensis]	gi|936594621|ref|XP_014210665.1| PREDICTED: tRNA-splicing ligase RtcB homolog [Copidosoma floridanum]	tRNA-splicing ligase RtcB	tRNA-splicing ligase, RtcB	tRNA-splicing ligase, RtcB		GO:0003972, GO:0072669, GO:0006388, GO:0006396, GO:0008452	RNA processing, RNA ligase activity, tRNA-splicing ligase complex, RNA ligase (ATP) activity, tRNA splicing, via endonucleolytic cleavage and ligation
472	1275.59	-0.241367	0.0662157	-3.64516	0.000267222	0.00597584	Mnat_14539	AP-3 complex subunit mu-1	gi|66564836|ref|XP_624899.1| PREDICTED: AP-3 complex subunit mu-1-like isoform X2 [Apis mellifera] >gi|380016861|ref|XP_003692390.1| PREDICTED: AP-3 complex subunit mu-1 [Apis florea] >gi|572302331|ref|XP_006617189.1| PREDICTED: AP-3 complex subunit mu-1-like isoform X1 [Apis dorsata]	gi|66564836|ref|XP_624899.1| PREDICTED: AP-3 complex subunit mu-1-like isoform X2 [Apis mellifera] >gi|380016861|ref|XP_003692390.1| PREDICTED: AP-3 complex subunit mu-1 [Apis florea] >gi|572302331|ref|XP_006617189.1| PREDICTED: AP-3 complex subunit mu-1-like isoform X1 [Apis dorsata]	Clathrin adaptor complex small chain, Adaptor complexes medium subunit family	Mu homology domain, AP complex, mu/sigma subunit			GO:0030131, GO:0006886, GO:0006810, GO:0016192	clathrin adaptor complex, intracellular protein transport, transport, vesicle-mediated transport
473	341.85	-0.298803	0.107945	-2.76811	0.00563829	0.0481032	Mnat_14668	Eukaryotic translation initiation factor 3 subunit K	gi|646708215|gb|KDR14617.1| Eukaryotic translation initiation factor 3 subunit K [Zootermopsis nevadensis]	gi|646708215|gb|KDR14617.1| Eukaryotic translation initiation factor 3 subunit K [Zootermopsis nevadensis]	CSN8/PSMD8/EIF3K family		Eukaryotic translation initiation factor 3 subunit K		GO:0005737, GO:0005852, GO:0006446, GO:0005488, GO:0043022, GO:0003743	regulation of translational initiation, eukaryotic translation initiation factor 3 complex, cytoplasm, binding, ribosome binding, translation initiation factor activity
474	878.519	-0.443681	0.141908	-3.12654	0.00176876	0.0220715	Mnat_14673	Acylphosphatase-2	gi|506965413|gb|AGM32097.1| acylphosphatase-like protein [Coptotermes formosanus]	gi|506965413|gb|AGM32097.1| acylphosphatase-like protein [Coptotermes formosanus]	Acylphosphatase	Acylphosphatase-like domain		KEGG: 00620+3.6.1.7|KEGG: 00627+3.6.1.7	GO:0003998	acylphosphatase activity
475	496.621	-0.405239	0.135999	-2.97973	0.00288505	0.0309627	Mnat_14746	Lactase-phlorizin hydrolase	gi|646712919|gb|KDR17465.1| Lactase-phlorizin hydrolase [Zootermopsis nevadensis]	gi|646712919|gb|KDR17465.1| Lactase-phlorizin hydrolase [Zootermopsis nevadensis]	Glycosyl hydrolase family 1	Glycoside hydrolase, family 1	Glycoside hydrolase, family 1		GO:0005975, GO:0004553	carbohydrate metabolic process, hydrolase activity, hydrolyzing O-glycosyl compounds
476	351.626	-0.286952	0.0912104	-3.14604	0.00165498	0.0210876	Mnat_14760	Seryl-tRNA synthetase, mitochondrial	gi|646711124|gb|KDR16423.1| Seryl-tRNA synthetase, mitochondrial [Zootermopsis nevadensis]	gi|646711124|gb|KDR16423.1| Seryl-tRNA synthetase, mitochondrial [Zootermopsis nevadensis]	tRNA synthetase class II core domain (G, H, P, S and T)	Aminoacyl-tRNA synthetase, class II (G/ P/ S/T)	Serine-tRNA ligase, type1	Reactome: REACT_71	GO:0005737, GO:0006434, GO:0004812, GO:0004828, GO:0000166, GO:0006418, GO:0005524	tRNA aminoacylation for protein translation, serine-tRNA ligase activity, seryl-tRNA aminoacylation, cytoplasm, ATP binding, aminoacyl-tRNA ligase activity, nucleotide binding
477	774.924	-0.23622	0.0626756	-3.76894	0.000163944	0.00417704	Mnat_14832	39S ribosomal protein L16, mitochondrial	gi|646720056|gb|KDR21923.1| Putative zinc metalloproteinase [Zootermopsis nevadensis]	gi|646720056|gb|KDR21923.1| Putative zinc metalloproteinase [Zootermopsis nevadensis]	Glycolipid transfer protein (GLTP), Ribosomal protein L16p/L10e, Putative peptidase family	Glycolipid transfer protein domain, Ribosomal protein L10e/L16, Uncharacterised protein family, zinc metallopeptidase-like	Ribosomal protein L16		GO:0005737, GO:0005840, GO:0019843, GO:0003735, GO:0046836, GO:0051861, GO:0017089, GO:0006412	structural constituent of ribosome, cytoplasm, ribosome, rRNA binding, glycolipid transport, glycolipid binding, glycolipid transporter activity, translation
478	304.036	-0.325249	0.0794551	-4.09349	4.24923e-05	0.00162219	Mnat_14838	Multiple inositol polyphosphate phosphatase 1	gi|646720048|gb|KDR21915.1| Multiple inositol polyphosphate phosphatase 1 [Zootermopsis nevadensis]	gi|646720048|gb|KDR21915.1| Multiple inositol polyphosphate phosphatase 1 [Zootermopsis nevadensis]	Histidine phosphatase superfamily (branch 2)	Histidine phosphatase superfamily, clade-2			GO:0003993	acid phosphatase activity
479	1216.16	-0.443472	0.103465	-4.28621	1.81745e-05	0.000880564	Mnat_14847	DNA-directed RNA polymerase II subunit RPB11	gi|646720040|gb|KDR21907.1| DNA-directed RNA polymerase II subunit RPB11 [Zootermopsis nevadensis]	gi|646720040|gb|KDR21907.1| DNA-directed RNA polymerase II subunit RPB11 [Zootermopsis nevadensis]	RNA polymerase Rpb3/Rpb11 dimerisation domain			KEGG: 00230+2.7.7.6|KEGG: 00240+2.7.7.6	GO:0046983, GO:0006351	transcription, DNA-templated, protein dimerization activity
480	6798.37	-0.306387	0.0853865	-3.58824	0.000332918	0.00698682	Mnat_14860	Transcription factor kayak	gi|646700423|gb|KDR10584.1| Proto-oncogene protein c-fos, partial [Zootermopsis nevadensis]	gi|646700423|gb|KDR10584.1| Proto-oncogene protein c-fos, partial [Zootermopsis nevadensis]	bZIP Maf transcription factor	Basic leucine zipper domain, Maf-type	AP-1 transcription factor		GO:0043565, GO:0003700, GO:0005634, GO:0006355, GO:0006357, GO:0003677	regulation of transcription, DNA-templated, DNA binding, transcription factor activity, sequence-specific DNA binding, nucleus, sequence-specific DNA binding, regulation of transcription from RNA polymerase II promoter
481	141.215	-0.463839	0.130284	-3.56022	0.000370546	0.00750201	Mnat_14937	Lin-52-like protein	gi|646702422|gb|KDR11634.1| Lin-52-like protein [Zootermopsis nevadensis]	gi|646702422|gb|KDR11634.1| Lin-52-like protein [Zootermopsis nevadensis]	Retinal tissue protein	Protein LIN52	Protein LIN52		GO:0006351, GO:0007049, GO:0070176	DRM complex, transcription, DNA-templated, cell cycle
482	631.817	-0.373988	0.0993141	-3.7657	0.00016608	0.00417809	Mnat_14944	Alpha-1,2-mannosyltransferase ALG9	gi|817062082|ref|XP_012252677.1| PREDICTED: alpha-1,2-mannosyltransferase ALG9 [Athalia rosae]	gi|817062082|ref|XP_012252677.1| PREDICTED: alpha-1,2-mannosyltransferase ALG9 [Athalia rosae]	Alg9-like mannosyltransferase family	GPI mannosyltransferase	GPI mannosyltransferase		GO:0016757	transferase activity, transferring glycosyl groups
483	216.301	-0.479677	0.137832	-3.48016	0.000501116	0.00914712	Mnat_14960	Leucine-rich repeats and immunoglobulin-like domains protein 2	gi|646714775|gb|KDR18629.1| Podocan-like protein 1 [Zootermopsis nevadensis]	gi|646714775|gb|KDR18629.1| Podocan-like protein 1 [Zootermopsis nevadensis]	Leucine rich repeat	Leucine-rich repeat			GO:0005515	protein binding
484	789.432	-0.228345	0.0828028	-2.7577	0.00582101	0.0491281	Mnat_14965		gi|646714779|gb|KDR18633.1| hypothetical protein L798_06613 [Zootermopsis nevadensis]	gi|919084286|ref|XP_013379428.1| PREDICTED: transmembrane protein 248-like [Lingula anatina] >gi|919084289|ref|XP_013379429.1| PREDICTED: transmembrane protein 248-like [Lingula anatina]	Transmembrane 219
485	16628.8	-0.296379	0.0647923	-4.5743	4.77808e-06	0.000340938	Mnat_15031	Arginine kinase	gi|50428904|gb|AAT77152.1| arginine kinase [Periplaneta americana] >gi|221602737|gb|ACM24358.1| arginine kinase [Blattella germanica]	gi|50428904|gb|AAT77152.1| arginine kinase [Periplaneta americana] >gi|221602737|gb|ACM24358.1| arginine kinase [Blattella germanica]	ATP:guanido phosphotransferase, N-terminal domain, ATP:guanido phosphotransferase, C-terminal catalytic domain	ATP:guanido phosphotransferase, N-terminal, ATP:guanido phosphotransferase, catalytic domain	ATP:guanido phosphotransferase	Reactome: REACT_13	GO:0016772, GO:0016301, GO:0003824	kinase activity, transferase activity, transferring phosphorus-containing groups, catalytic activity
486	767.608	-0.451282	0.119974	-3.76151	0.00016889	0.00422172	Mnat_15032	1,2-dihydroxy-3-keto-5-methylthiopentene dioxygenase	gi|506968255|gb|AGM32471.1| putative 1,2-dihydroxy-3-keto-5-methylthiopentene dioxygenase [Coptotermes formosanus]	gi|506968255|gb|AGM32471.1| putative 1,2-dihydroxy-3-keto-5-methylthiopentene dioxygenase [Coptotermes formosanus]	ARD/ARD' family	Acireductone dioxygenase ARD family	Acireductone dioxygenase ARD family	KEGG: 00270+1.13.11.54|MetaCyc: PWY-4361|UniPathway: UPA00904	GO:0019509, GO:0010309, GO:0055114, GO:0016491	L-methionine biosynthetic process from methylthioadenosine, oxidation-reduction process, oxidoreductase activity, acireductone dioxygenase [iron(II)-requiring] activity
487	34.9159	-0.761369	0.187324	-4.06445	4.81462e-05	0.00174954	Mnat_15070	Xaa-Pro dipeptidase	gi|646711053|gb|KDR16386.1| Xaa-Pro dipeptidase, partial [Zootermopsis nevadensis]	gi|646711053|gb|KDR16386.1| Xaa-Pro dipeptidase, partial [Zootermopsis nevadensis]	Aminopeptidase P, N-terminal domain	Aminopeptidase P, N-terminal			GO:0004177, GO:0030145	manganese ion binding, aminopeptidase activity
488	4339.38	-0.317832	0.0700428	-4.53769	5.68737e-06	0.000387441	Mnat_15095	ATP synthase subunit gamma, mitochondrial	gi|646716967|gb|KDR19994.1| ATP synthase subunit gamma, mitochondrial [Zootermopsis nevadensis]	gi|646716967|gb|KDR19994.1| ATP synthase subunit gamma, mitochondrial [Zootermopsis nevadensis]	ATP synthase	ATPase, F1 complex, gamma subunit	ATPase, F1 complex, gamma subunit		GO:0045261, GO:0015986, GO:0046961, GO:0046933	proton-transporting ATP synthase activity, rotational mechanism, ATP synthesis coupled proton transport, proton-transporting ATPase activity, rotational mechanism, proton-transporting ATP synthase complex, catalytic core F(1)
489	6154.46	-0.538044	0.104555	-5.14605	2.66035e-07	4.01559e-05	Mnat_15102		gi|429327011|gb|AFZ78834.1| putative apolipophorin-III isoform 1 [Coptotermes formosanus]	gi|429327011|gb|AFZ78834.1| putative apolipophorin-III isoform 1 [Coptotermes formosanus]	Apolipophorin-III precursor (apoLp-III)	Apolipophorin-III			GO:0005576, GO:0008289, GO:0006869	extracellular region, lipid transport, lipid binding
490	462.997	-0.414926	0.110471	-3.75598	0.000172663	0.00428871	Mnat_15124		gi|646706270|gb|KDR13598.1| hypothetical protein L798_12287 [Zootermopsis nevadensis]	gi|58388964|ref|XP_316660.2| AGAP006630-PA [Anopheles gambiae str. PEST] >gi|55239386|gb|EAA10981.3| AGAP006630-PA [Anopheles gambiae str. PEST]	NADH-ubiquinone oxidoreductase MWFE subunit	NADH dehydrogenase [ubiquinone] (complex I), alpha subcomplex subunit 1	NADH dehydrogenase [ubiquinone] (complex I), alpha subcomplex subunit 1
491	215.607	-0.243117	0.0865968	-2.80746	0.00499342	0.0443364	Mnat_15127	Gastrulation defective-like protein	gi|646706271|gb|KDR13599.1| Gastrulation defective protein 1-like protein [Zootermopsis nevadensis]	gi|646706271|gb|KDR13599.1| Gastrulation defective protein 1-like protein [Zootermopsis nevadensis]	WD domain, G-beta repeat	WD40 repeat			GO:0005515	protein binding
492	180.722	-0.275313	0.0836116	-3.29276	0.000992101	0.0144609	Mnat_15137		gi|646642521|gb|KDQ71586.1| Coiled-coil domain-containing protein 134 [Zootermopsis nevadensis]	gi|646642521|gb|KDQ71586.1| Coiled-coil domain-containing protein 134 [Zootermopsis nevadensis]	ERK and JNK pathways, inhibitor	Coiled-coil domain-containing protein 134
493	268.052	-0.361798	0.10362	-3.49157	0.000480187	0.00891014	Mnat_15168	39S ribosomal protein L35, mitochondrial	gi|646706152|gb|KDR13530.1| 39S ribosomal protein L35, mitochondrial [Zootermopsis nevadensis]	gi|646706152|gb|KDR13530.1| 39S ribosomal protein L35, mitochondrial [Zootermopsis nevadensis]	Ribosomal protein L35	Ribosomal protein L35	Ribosomal protein L35, mitochondrial		GO:0003735, GO:0006412, GO:0005840, GO:0005622	ribosome, intracellular, translation, structural constituent of ribosome
494	514.998	-0.778106	0.151433	-5.13828	2.77271e-07	4.10622e-05	Mnat_15218	Protein spaetzle	gi|646712225|gb|KDR17073.1| Protein spaetzle [Zootermopsis nevadensis]	gi|646712225|gb|KDR17073.1| Protein spaetzle [Zootermopsis nevadensis]	Spaetzle	Spaetzle
495	303.29	-0.307131	0.107327	-2.86164	0.00421458	0.0398557	Mnat_15232	Catalase	gi|646694395|gb|KDR07976.1| Catalase [Zootermopsis nevadensis]	gi|646694395|gb|KDR07976.1| Catalase [Zootermopsis nevadensis]	Catalase	Catalase core domain	Catalase, mono-functional, haem-containing	KEGG: 00380+1.11.1.6|KEGG: 00630+1.11.1.6	GO:0006979, GO:0055114, GO:0020037, GO:0004096	heme binding, catalase activity, response to oxidative stress, oxidation-reduction process
496	1095.77	-0.203104	0.0560615	-3.62287	0.000291356	0.00633476	Mnat_15241	4-aminobutyrate aminotransferase, mitochondrial	gi|646699271|gb|KDR09977.1| 4-aminobutyrate aminotransferase, mitochondrial [Zootermopsis nevadensis]	gi|646699271|gb|KDR09977.1| 4-aminobutyrate aminotransferase, mitochondrial [Zootermopsis nevadensis]	Aminotransferase class-III	Aminotransferase class-III	Aminotransferase class-III	KEGG: 00250+2.6.1.19|KEGG: 00410+2.6.1.19|KEGG: 00640+2.6.1.19|KEGG: 00650+2.6.1.19|MetaCyc: PWY-4321|MetaCyc: PWY-5022|MetaCyc: PWY-6535|MetaCyc: PWY-6536|MetaCyc: PWY-6537	GO:0003824, GO:0009448, GO:0030170, GO:0003867, GO:0008483	transaminase activity, catalytic activity, pyridoxal phosphate binding, 4-aminobutyrate transaminase activity, gamma-aminobutyric acid metabolic process
497	215.185	-0.252125	0.0874146	-2.88424	0.0039236	0.0380942	Mnat_15285	Proteasomal ATPase-associated factor 1	gi|646722376|gb|KDR23389.1| Proteasomal ATPase-associated factor 1 [Zootermopsis nevadensis]	gi|646722376|gb|KDR23389.1| Proteasomal ATPase-associated factor 1 [Zootermopsis nevadensis]	WD domain, G-beta repeat	WD40 repeat			GO:0005515	protein binding
498	7277.77	-0.257787	0.0661328	-3.89802	9.69815e-05	0.00289433	Mnat_15290	Phosphate carrier protein, mitochondrial	gi|646693179|gb|KDR07633.1| Phosphate carrier protein, mitochondrial [Zootermopsis nevadensis]	gi|646693179|gb|KDR07633.1| Phosphate carrier protein, mitochondrial [Zootermopsis nevadensis]	Mitochondrial carrier protein	Mitochondrial substrate/solute carrier			GO:0055085	transmembrane transport
499	51132.4	-0.405584	0.0688988	-5.88666	3.94071e-09	1.28878e-06	Mnat_15323	Elongation factor 1-alpha	gi|514258342|gb|AGO46411.1| elongation factor 1-alpha [Reticulitermes flavipes]	gi|514258342|gb|AGO46411.1| elongation factor 1-alpha [Reticulitermes flavipes]	Elongation factor Tu domain 2, Elongation factor Tu C-terminal domain, Elongation factor Tu GTP binding domain	Translation elongation factor EFTu/EF1A, domain 2, Translation elongation factor EFTu/EF1A, C-terminal			GO:0005737, GO:0003746, GO:0006414, GO:0003924, GO:0005525	translational elongation, cytoplasm, translation elongation factor activity, GTPase activity, GTP binding
500	5540.21	-0.689214	0.12477	-5.5239	3.31563e-08	8.97393e-06	Mnat_15332	Troponin C, isoform 1	gi|646702641|gb|KDR11750.1| Troponin C, isoform 1 [Zootermopsis nevadensis]	gi|646702641|gb|KDR11750.1| Troponin C, isoform 1 [Zootermopsis nevadensis]	EF-hand domain pair	EF-hand domain			GO:0005509	calcium ion binding
501	788.329	-0.404953	0.0897742	-4.5108	6.4584e-06	0.000429593	Mnat_15398		gi|646710930|gb|KDR16308.1| hypothetical protein L798_10123 [Zootermopsis nevadensis]
502	766.378	-0.181909	0.0641213	-2.83695	0.00455461	0.0420017	Mnat_15401		gi|646710926|gb|KDR16304.1| hypothetical protein L798_10119 [Zootermopsis nevadensis]		F-box-like	F-box domain			GO:0005515	protein binding
503	473.837	-0.638219	0.143142	-4.45865	8.24764e-06	0.00048759	Mnat_15447	Nose resistant to fluoxetine protein 6	gi|646715697|gb|KDR19201.1| Nose resistant to fluoxetine protein 6 [Zootermopsis nevadensis]	gi|646715697|gb|KDR19201.1| Nose resistant to fluoxetine protein 6 [Zootermopsis nevadensis]	Acyltransferase family	Acyltransferase 3			GO:0016747	transferase activity, transferring acyl groups other than amino-acyl groups
504	1248.98	-0.587723	0.11836	-4.96557	6.85009e-07	8.23033e-05	Mnat_15544	Probable L-threonine 3-dehydrogenase	gi|646717346|gb|KDR20240.1| Sorbitol dehydrogenase [Zootermopsis nevadensis]	gi|646717346|gb|KDR20240.1| Sorbitol dehydrogenase [Zootermopsis nevadensis]	Alcohol dehydrogenase GroES-like domain, Glucose dehydrogenase C-terminus	Alcohol dehydrogenase, N-terminal, Glucose dehydrogenase, C-terminal	Alcohol dehydrogenase superfamily, zinc-type	KEGG: 00030+1.1.1.47	GO:0008270, GO:0055114, GO:0016491	oxidation-reduction process, oxidoreductase activity, zinc ion binding
505	119.38	-0.33905	0.100866	-3.36139	0.0007755	0.0123717	Mnat_15576	Beta-1,3-galactosyltransferase brn	gi|646703588|gb|KDR12199.1| Beta-1,3-galactosyltransferase brn [Zootermopsis nevadensis]	gi|646703588|gb|KDR12199.1| Beta-1,3-galactosyltransferase brn [Zootermopsis nevadensis]	Galactosyltransferase	Glycosyl transferase, family 31	Glycosyl transferase, family 31	UniPathway: UPA00378	GO:0016020, GO:0008378, GO:0006486	galactosyltransferase activity, protein glycosylation, membrane
506	3207.04	-0.396156	0.120897	-3.2768	0.00104991	0.0151207	Mnat_15591	60S ribosomal protein L27	gi|646698321|gb|KDR09548.1| 60S ribosomal protein L27 [Zootermopsis nevadensis]	gi|646698321|gb|KDR09548.1| 60S ribosomal protein L27 [Zootermopsis nevadensis]	Ribosomal L27e protein family	Ribosomal protein L27e	Ribosomal protein L27e		GO:0003735, GO:0006412, GO:0005840, GO:0005622	ribosome, intracellular, translation, structural constituent of ribosome
507	180.226	-0.400701	0.125908	-3.18249	0.00146012	0.0192517	Mnat_15594	4-coumarate--CoA ligase 3	gi|646721094|gb|KDR22564.1| putative 4-coumarate--CoA ligase 2 [Zootermopsis nevadensis]	gi|646721094|gb|KDR22564.1| putative 4-coumarate--CoA ligase 2 [Zootermopsis nevadensis]	AMP-binding enzyme, AMP-binding enzyme C-terminal domain	AMP-binding enzyme C-terminal domain, AMP-dependent synthetase/ligase			GO:0003824, GO:0008152	metabolic process, catalytic activity
508	2154.35	-0.509564	0.126703	-4.02171	5.77769e-05	0.00202451	Mnat_15663	60S ribosomal protein L18a	gi|646710111|gb|KDR15731.1| 60S ribosomal protein L18a [Zootermopsis nevadensis]	gi|646710111|gb|KDR15731.1| 60S ribosomal protein L18a [Zootermopsis nevadensis]	Ribosomal L18ae/LX protein domain	Ribosomal protein L18a/LX			GO:0003735, GO:0005840, GO:0006412	ribosome, translation, structural constituent of ribosome
509	4452.39	-0.293655	0.0715692	-4.1031	4.07652e-05	0.00157998	Mnat_15715	ATP synthase subunit b, mitochondrial	gi|646710082|gb|KDR15702.1| ATP synthase subunit b, mitochondrial [Zootermopsis nevadensis]	gi|646710082|gb|KDR15702.1| ATP synthase subunit b, mitochondrial [Zootermopsis nevadensis]	Mitochondrial ATP synthase B chain precursor (ATP-synt_B)	ATPase, F0 complex, B chain/subunit B/MI25	ATPase, F0 complex, B chain/subunit B		GO:0000276, GO:0015078, GO:0015986	mitochondrial proton-transporting ATP synthase complex, coupling factor F(o), ATP synthesis coupled proton transport, hydrogen ion transmembrane transporter activity
510	3874.28	-0.254214	0.0874716	-2.90625	0.00365789	0.0363568	Mnat_15718	UTP--glucose-1-phosphate uridylyltransferase	gi|646710077|gb|KDR15697.1| UTP--glucose-1-phosphate uridylyltransferase [Zootermopsis nevadensis]	gi|646710077|gb|KDR15697.1| UTP--glucose-1-phosphate uridylyltransferase [Zootermopsis nevadensis]	UTP--glucose-1-phosphate uridylyltransferase	UTP--glucose-1-phosphate uridylyltransferase family	UTP--glucose-1-phosphate uridylyltransferase family	KEGG: 00040+2.7.7.9|KEGG: 00052+2.7.7.9|KEGG: 00500+2.7.7.9|KEGG: 00520+2.7.7.9|MetaCyc: PWY-3801|MetaCyc: PWY-6527|MetaCyc: PWY-7238|MetaCyc: PWY-7343	GO:0006011, GO:0003983, GO:0008152, GO:0070569	metabolic process, UTP:glucose-1-phosphate uridylyltransferase activity, UDP-glucose metabolic process, uridylyltransferase activity
511	312.313	-0.320368	0.0896823	-3.57226	0.000353915	0.00732949	Mnat_15780		gi|646711381|gb|KDR16567.1| General vesicular transport factor p115 [Zootermopsis nevadensis]	gi|646711381|gb|KDR16567.1| General vesicular transport factor p115 [Zootermopsis nevadensis]
512	892.033	-0.453312	0.136071	-3.33143	0.000864001	0.0132971	Mnat_15783	Protein charybde	gi|646711379|gb|KDR16565.1| Protein charybde [Zootermopsis nevadensis]	gi|646711379|gb|KDR16565.1| Protein charybde [Zootermopsis nevadensis]	RTP801 C-terminal region	RTP801-like	RTP801-like		GO:0005737, GO:0009968	cytoplasm, negative regulation of signal transduction
513	6838.78	-0.352438	0.113049	-3.11758	0.00182342	0.0224678	Mnat_15808	Repetitive proline-rich cell wall protein 2	gi|646714262|gb|KDR18300.1| hypothetical protein L798_07794 [Zootermopsis nevadensis]	gi|914567710|gb|KOB71880.1| putative titin [Operophtera brumata]
514	232.396	-0.335097	0.120375	-2.78378	0.00537293	0.0466506	Mnat_15812	Vesicle transport protein SEC20	gi|506965672|gb|AGM32188.1| vesicle transport protein SEC20 [Coptotermes formosanus]	gi|506965672|gb|AGM32188.1| vesicle transport protein SEC20 [Coptotermes formosanus]	Sec20	Sec20
515	62.8901	-0.578398	0.18593	-3.11084	0.00186556	0.0227726	Mnat_15839
516	76.2095	-1.7453	0.559954	-3.11687	0.00182783	0.0224868	Mnat_15841		gi|506968677|gb|AGM32682.1| hypothetical protein [Coptotermes formosanus]
517	1156.16	-0.326737	0.0827121	-3.95029	7.80558e-05	0.00249049	Mnat_15847	TM2 domain-containing protein almondex	gi|646713145|gb|KDR17617.1| TM2 domain-containing protein almondex [Zootermopsis nevadensis]	gi|646713145|gb|KDR17617.1| TM2 domain-containing protein almondex [Zootermopsis nevadensis]	TM2 domain	TM2 domain
518	911.921	-0.149683	0.0532406	-2.81145	0.00493186	0.0440891	Mnat_15855		gi|646709912|gb|KDR15567.1| Nuclear fragile X mental retardation-interacting protein 1 [Zootermopsis nevadensis]	gi|646709912|gb|KDR15567.1| Nuclear fragile X mental retardation-interacting protein 1 [Zootermopsis nevadensis]
519	190.912	-0.411803	0.135903	-3.03012	0.00244455	0.0276765	Mnat_15943	Probable 28S ribosomal protein S6, mitochondrial	gi|646706114|gb|KDR13501.1| putative 28S ribosomal protein S6, mitochondrial [Zootermopsis nevadensis]	gi|646706114|gb|KDR13501.1| putative 28S ribosomal protein S6, mitochondrial [Zootermopsis nevadensis]					GO:0003735, GO:0019843, GO:0005840, GO:0006412	ribosome, rRNA binding, translation, structural constituent of ribosome
520	726.538	-0.24723	0.0703026	-3.51666	0.000437016	0.00841325	Mnat_15959	ATP-dependent RNA helicase vasa, isoform A	gi|646689336|gb|KDR06558.1| ATP-dependent RNA helicase vasa [Zootermopsis nevadensis]	gi|646689336|gb|KDR06558.1| ATP-dependent RNA helicase vasa [Zootermopsis nevadensis]	ATP synthase alpha/beta chain, C terminal domain, ATP synthase alpha/beta family, nucleotide-binding domain, DEAD/DEAH box helicase, Helicase conserved C-terminal domain	Helicase, C-terminal, DEAD/DEAH box helicase domain, ATPase, F1/V1/A1 complex, alpha/beta subunit, nucleotide-binding domain, ATPase, F1/V1/A1 complex, alpha/beta subunit, C-terminal		KEGG: 00190+3.6.3.14|KEGG: 00195+3.6.3.14|MetaCyc: PWY-7219	GO:0033178, GO:0016820, GO:0003676, GO:0005524, GO:0015991	nucleic acid binding, proton-transporting two-sector ATPase complex, catalytic domain, ATP hydrolysis coupled proton transport, ATP binding, hydrolase activity, acting on acid anhydrides, catalyzing transmembrane movement of substances
521	129.089	-0.688169	0.193851	-3.55	0.000385238	0.00775316	Mnat_15974		gi|646722206|gb|KDR23286.1| hypothetical protein L798_15593 [Zootermopsis nevadensis]		Kazal-type serine protease inhibitor domain	Kazal domain			GO:0005515	protein binding
522	312.898	-0.321381	0.0990101	-3.24594	0.00117063	0.0162913	Mnat_15995	GTP-binding protein 5	gi|157115815|ref|XP_001658295.1| AAEL001199-PA [Aedes aegypti] >gi|108883465|gb|EAT47690.1| AAEL001199-PA [Aedes aegypti]	gi|157115815|ref|XP_001658295.1| AAEL001199-PA [Aedes aegypti] >gi|108883465|gb|EAT47690.1| AAEL001199-PA [Aedes aegypti]	GTP1/OBG, 50S ribosome-binding GTPase	GTP1/OBG domain, GTP binding domain			GO:0000287, GO:0003924, GO:0005525	GTPase activity, magnesium ion binding, GTP binding
523	1210.14	-0.245921	0.0837963	-2.93475	0.0033382	0.0344609	Mnat_15999	Lactoylglutathione lyase	gi|646701092|gb|KDR10976.1| hypothetical protein L798_15054, partial [Zootermopsis nevadensis]	gi|752874283|ref|XP_011254455.1| PREDICTED: lactoylglutathione lyase [Camponotus floridanus] >gi|752874285|ref|XP_011254456.1| PREDICTED: lactoylglutathione lyase [Camponotus floridanus]	Glyoxalase/Bleomycin resistance protein/Dioxygenase superfamily	Glyoxalase/fosfomycin resistance/dioxygenase domain		KEGG: 00620+4.4.1.5|MetaCyc: PWY-5386|UniPathway: UPA00619	GO:0046872, GO:0004462	lactoylglutathione lyase activity, metal ion binding
524	4666.18	-0.556872	0.11446	-4.86522	1.14331e-06	0.000124637	Mnat_16081	40S ribosomal protein S30	gi|506965335|gb|AGM32058.1| ubiquitin/ribosomal protein S30e fusion protein [Coptotermes formosanus]	gi|506965335|gb|AGM32058.1| ubiquitin/ribosomal protein S30e fusion protein [Coptotermes formosanus]	Ribosomal protein S30, Ubiquitin family	Ribosomal protein S30, Ubiquitin domain			GO:0003735, GO:0006412, GO:0005840, GO:0005515, GO:0005622	protein binding, ribosome, intracellular, translation, structural constituent of ribosome
525	2373.56	-0.272361	0.0864521	-3.15043	0.00163031	0.0208102	Mnat_16087	Very long-chain specific acyl-CoA dehydrogenase, mitochondrial	gi|646710773|gb|KDR16191.1| Very long-chain specific acyl-CoA dehydrogenase, mitochondrial [Zootermopsis nevadensis]	gi|646710773|gb|KDR16191.1| Very long-chain specific acyl-CoA dehydrogenase, mitochondrial [Zootermopsis nevadensis]	Acyl-CoA dehydrogenase, C-terminal domain, Acyl-CoA dehydrogenase, middle domain, Acyl-CoA dehydrogenase, N-terminal domain	Acyl-CoA oxidase/dehydrogenase, central domain, Acyl-CoA dehydrogenase/oxidase, N-terminal, Acyl-CoA dehydrogenase/oxidase C-terminal			GO:0003995, GO:0016627, GO:0050660, GO:0055114, GO:0008152	metabolic process, oxidoreductase activity, acting on the CH-CH group of donors, acyl-CoA dehydrogenase activity, flavin adenine dinucleotide binding, oxidation-reduction process
526	2412.26	-0.439115	0.105482	-4.16293	3.1419e-05	0.00130191	Mnat_16103	40S ribosomal protein S10	gi|506965393|gb|AGM32087.1| 40S ribosomal protein S10 [Coptotermes formosanus]	gi|506965393|gb|AGM32087.1| 40S ribosomal protein S10 [Coptotermes formosanus]	Plectin/S10 domain	Plectin/S10, N-terminal
527	348.282	-0.244983	0.0744185	-3.29197	0.00099489	0.0144609	Mnat_16121	Protein Dr1	gi|801388233|ref|XP_012057022.1| PREDICTED: protein Dr1 [Atta cephalotes]	gi|801388233|ref|XP_012057022.1| PREDICTED: protein Dr1 [Atta cephalotes]	Histone-like transcription factor (CBF/NF-Y) and archaeal histone	Transcription factor CBF/NF-Y/archaeal histone domain			GO:0046982	protein heterodimerization activity
528	419.922	-0.269797	0.0946843	-2.84943	0.0043797	0.0410167	Mnat_16124	Nucleolar complex-like protein	gi|646713943|gb|KDR18092.1| Nucleolar complex protein 4-like protein B [Zootermopsis nevadensis]	gi|646713943|gb|KDR18092.1| Nucleolar complex protein 4-like protein B [Zootermopsis nevadensis]	CBF/Mak21 family	CCAAT-binding factor	Nucleolar complex protein 4		GO:0042254	ribosome biogenesis
529	521.322	-0.240347	0.0802227	-2.996	0.00273547	0.0299034	Mnat_16130	Casein kinase II subunit beta	gi|646713942|gb|KDR18091.1| Casein kinase II subunit beta, partial [Zootermopsis nevadensis]	gi|646713942|gb|KDR18091.1| Casein kinase II subunit beta, partial [Zootermopsis nevadensis]	Casein kinase II regulatory subunit	Casein kinase II, regulatory subunit	Casein kinase II, regulatory subunit		GO:0005956, GO:0019887	protein kinase regulator activity, protein kinase CK2 complex
530	153.369	-0.294425	0.0930908	-3.16277	0.00156276	0.0201367	Mnat_16133	TRMT1-like protein	gi|646713939|gb|KDR18088.1| TRM1-like protein [Zootermopsis nevadensis]	gi|646713939|gb|KDR18088.1| TRM1-like protein [Zootermopsis nevadensis]	N2,N2-dimethylguanosine tRNA methyltransferase	tRNA methyltransferase, Trm1	tRNA methyltransferase, Trm1	MetaCyc: PWY-6829	GO:0004809, GO:0008033, GO:0003723	RNA binding, tRNA processing, tRNA (guanine-N2-)-methyltransferase activity
531	4887.7	-0.478736	0.0999552	-4.7895	1.67194e-06	0.000153352	Mnat_16237		gi|506968141|gb|AGM32414.1| zinc finger protein [Coptotermes formosanus]	gi|506968141|gb|AGM32414.1| zinc finger protein [Coptotermes formosanus]	Zinc knuckle	Zinc finger, CCHC-type			GO:0004930, GO:0016020, GO:0008270, GO:0003676	nucleic acid binding, membrane, G-protein coupled receptor activity, zinc ion binding
532	2570.3	-0.349632	0.0729238	-4.79448	1.63099e-06	0.0001524	Mnat_16258	GTP-binding nuclear protein Ran	gi|646709726|gb|KDR15447.1| GTP-binding nuclear protein Ran [Zootermopsis nevadensis]	gi|646709726|gb|KDR15447.1| GTP-binding nuclear protein Ran [Zootermopsis nevadensis]	Ras family	Small GTPase superfamily		Reactome: REACT_11044	GO:0006886, GO:0016020, GO:0003924, GO:0006913, GO:0005622, GO:0007165, GO:0015031, GO:0007264, GO:0005525	small GTPase mediated signal transduction, signal transduction, GTPase activity, nucleocytoplasmic transport, GTP binding, membrane, intracellular, intracellular protein transport, protein transport
533	1196.9	-0.312233	0.0652046	-4.78851	1.68025e-06	0.000153352	Mnat_16263	Acyl carrier protein, mitochondrial	gi|646709731|gb|KDR15452.1| Acyl carrier protein, mitochondrial [Zootermopsis nevadensis]	gi|646709731|gb|KDR15452.1| Acyl carrier protein, mitochondrial [Zootermopsis nevadensis]	Phosphopantetheine attachment site	Acyl carrier protein-like		UniPathway: UPA00094	GO:0006633	fatty acid biosynthetic process
534	1111.05	-0.417266	0.0975502	-4.27745	1.89045e-05	0.000910317	Mnat_16344	Phosphatidylethanolamine-binding protein 1	gi|646707619|gb|KDR14299.1| Phosphatidylethanolamine-binding protein 1 [Zootermopsis nevadensis]	gi|646707619|gb|KDR14299.1| Phosphatidylethanolamine-binding protein 1 [Zootermopsis nevadensis]	Phosphatidylethanolamine-binding protein	Phosphatidylethanolamine-binding protein PEBP
535	188.566	-0.355943	0.094568	-3.76388	0.000167295	0.00419521	Mnat_16445	F-box/WD repeat-containing protein 4	gi|817053305|ref|XP_012261216.1| PREDICTED: F-box/WD repeat-containing protein 4 [Athalia rosae] >gi|817053307|ref|XP_012261225.1| PREDICTED: F-box/WD repeat-containing protein 4 [Athalia rosae]	gi|817053305|ref|XP_012261216.1| PREDICTED: F-box/WD repeat-containing protein 4 [Athalia rosae] >gi|817053307|ref|XP_012261225.1| PREDICTED: F-box/WD repeat-containing protein 4 [Athalia rosae]					GO:0005515	protein binding
536	858.682	-0.272181	0.0938089	-2.90144	0.00371446	0.0367652	Mnat_16446	Nucleotide exchange factor SIL1	gi|646700577|gb|KDR10687.1| Nucleotide exchange factor SIL1 [Zootermopsis nevadensis]	gi|646700577|gb|KDR10687.1| Nucleotide exchange factor SIL1 [Zootermopsis nevadensis]					GO:0005488	binding
537	2034.87	-0.286877	0.0693693	-4.1355	3.54181e-05	0.00143026	Mnat_16453	ATP-binding cassette sub-family E member 1	gi|817204333|ref|XP_012278035.1| PREDICTED: ATP-binding cassette sub-family E member 1 [Orussus abietinus] >gi|817204335|ref|XP_012278036.1| PREDICTED: ATP-binding cassette sub-family E member 1 [Orussus abietinus] >gi|817204337|ref|XP_012278037.1| PREDICTED: ATP-binding cassette sub-family E member 1 [Orussus abietinus]	gi|817204333|ref|XP_012278035.1| PREDICTED: ATP-binding cassette sub-family E member 1 [Orussus abietinus] >gi|817204335|ref|XP_012278036.1| PREDICTED: ATP-binding cassette sub-family E member 1 [Orussus abietinus] >gi|817204337|ref|XP_012278037.1| PREDICTED: ATP-binding cassette sub-family E member 1 [Orussus abietinus]	Possible Fer4-like domain in RNase L inhibitor, RLI, ABC transporter, 4Fe-4S binding domain	RNase L inhibitor RLI, possible metal-binding domain, 4Fe-4S ferredoxin-type, iron-sulphur binding domain, ABC transporter-like	ABC transporter ABCE		GO:0016887, GO:0005524	ATP binding, ATPase activity
538	239.576	-1.29802	0.283364	-4.58075	4.63313e-06	0.000333628	Mnat_16471	Aspartic protease Bla g 2	gi|646722346|gb|KDR23359.1| Aspartic protease Bla g 2 [Zootermopsis nevadensis]	gi|646722346|gb|KDR23359.1| Aspartic protease Bla g 2 [Zootermopsis nevadensis]	Eukaryotic aspartyl protease	Aspartic peptidase	Aspartic peptidase		GO:0006508, GO:0004190	proteolysis, aspartic-type endopeptidase activity
539	84.303	-0.484037	0.155362	-3.11554	0.00183606	0.0225408	Mnat_16536	Serine protease HTRA2, mitochondrial	gi|646722616|gb|KDR23547.1| Serine protease HTRA2, mitochondrial [Zootermopsis nevadensis]	gi|646722616|gb|KDR23547.1| Serine protease HTRA2, mitochondrial [Zootermopsis nevadensis]	Trypsin-like peptidase domain				GO:0004252, GO:0005515, GO:0006508	serine-type endopeptidase activity, proteolysis, protein binding
540	1116.21	-0.185387	0.0540988	-3.42682	0.000610686	0.0105379	Mnat_16557	Alpha-2-macroglobulin receptor-associated protein	gi|646689195|gb|KDR06503.1| Alpha-2-macroglobulin receptor-associated protein [Zootermopsis nevadensis]	gi|646689195|gb|KDR06503.1| Alpha-2-macroglobulin receptor-associated protein [Zootermopsis nevadensis]	Alpha-2-macroglobulin RAP, C-terminal domain, Alpha-2-macroglobulin RAP, N-terminal domain	Alpha-2-macroglobulin receptor-associated protein, domain 1, Alpha-2-macroglobulin RAP, C-terminal			GO:0050750, GO:0005783, GO:0008201	low-density lipoprotein particle receptor binding, endoplasmic reticulum, heparin binding
541	832.694	-0.391106	0.0886223	-4.41318	1.01864e-05	0.000563048	Mnat_16560	Elongation factor 1-beta	gi|506968187|gb|AGM32437.1| elongation factor 1-beta-like isoform 1 [Coptotermes formosanus]	gi|506968187|gb|AGM32437.1| elongation factor 1-beta-like isoform 1 [Coptotermes formosanus]	Eukaryotic elongation factor 1 beta central acidic region, EF-1 guanine nucleotide exchange domain	Elongation factor 1 beta central acidic region, eukaryote, Translation elongation factor EF1B, beta/delta subunit, guanine nucleotide exchange		Reactome: REACT_17015|Reactome: REACT_71	GO:0003746, GO:0006414, GO:0005853	translational elongation, eukaryotic translation elongation factor 1 complex, translation elongation factor activity
542	352.507	-0.562526	0.123413	-4.55808	5.16232e-06	0.00035543	Mnat_16575		gi|646717065|gb|KDR20059.1| hypothetical protein L798_05452 [Zootermopsis nevadensis]
543	651.483	-0.17336	0.0582929	-2.97395	0.00293996	0.0311834	Mnat_16581	F-box only protein 21	gi|646717074|gb|KDR20068.1| F-box only protein 21 [Zootermopsis nevadensis]	gi|646717074|gb|KDR20068.1| F-box only protein 21 [Zootermopsis nevadensis]	F-box-like, Hemimethylated DNA-binding protein YccV like, Transglutaminase-like superfamily	F-box domain, Hemimethylated DNA-binding domain, Protein SirB1, N-terminal			GO:0005515, GO:0003677	protein binding, DNA binding
544	301.615	-0.400643	0.132294	-3.02842	0.00245833	0.0277109	Mnat_16607	Methionine aminopeptidase 1D, mitochondrial	gi|646702053|gb|KDR11489.1| Methionine aminopeptidase 1D, mitochondrial [Zootermopsis nevadensis]	gi|646702053|gb|KDR11489.1| Methionine aminopeptidase 1D, mitochondrial [Zootermopsis nevadensis]	Metallopeptidase family M24	Peptidase M24, structural domain			GO:0004177, GO:0008235, GO:0006508	proteolysis, metalloexopeptidase activity, aminopeptidase activity
545	952.919	-0.306398	0.0770793	-3.97511	7.03479e-05	0.0023103	Mnat_16622	Probable methylmalonate-semialdehyde dehydrogenase [acylating], mitochondrial	gi|646652496|gb|KDQ78911.1| putative methylmalonate-semialdehyde dehydrogenase [acylating], mitochondrial [Zootermopsis nevadensis]	gi|646652496|gb|KDQ78911.1| putative methylmalonate-semialdehyde dehydrogenase [acylating], mitochondrial [Zootermopsis nevadensis]	Aldehyde dehydrogenase family	Aldehyde dehydrogenase domain	Methylmalonate-semialdehyde dehydrogenase	KEGG: 00280+1.2.1.27|KEGG: 00410+1.2.1.18|KEGG: 00562+1.2.1.18|KEGG: 00640+1.2.1.18+1.2.1.27|MetaCyc: PWY-5642|MetaCyc: PWY-6373	GO:0004491, GO:0055114, GO:0016620, GO:0008152, GO:0016491	metabolic process, oxidoreductase activity, acting on the aldehyde or oxo group of donors, NAD or NADP as acceptor, methylmalonate-semialdehyde dehydrogenase (acylating) activity, oxidoreductase activity, oxidation-reduction process
546	293.008	-0.299598	0.0807036	-3.71232	0.000205365	0.00487668	Mnat_16645	Heterogeneous nuclear ribonucleoprotein A1, A2/B1-like protein	gi|646717218|gb|KDR20164.1| Heterogeneous nuclear ribonucleoprotein A1, A2/B1-like protein [Zootermopsis nevadensis]	gi|646717218|gb|KDR20164.1| Heterogeneous nuclear ribonucleoprotein A1, A2/B1-like protein [Zootermopsis nevadensis]	RNA recognition motif. (a.k.a. RRM, RBD, or RNP domain)	RNA recognition motif domain			GO:0003676, GO:0000166	nucleic acid binding, nucleotide binding
547	94.5115	-0.536595	0.149511	-3.58901	0.000331937	0.00698682	Mnat_16667	Cytochrome P450 9e2	gi|646717400|gb|KDR20275.1| Cytochrome P450 9e2 [Zootermopsis nevadensis]	gi|646717400|gb|KDR20275.1| Cytochrome P450 9e2 [Zootermopsis nevadensis]
548	3313.7	-0.426982	0.0948937	-4.49958	6.8089e-06	0.000445359	Mnat_16671	60S ribosomal protein L3	gi|380012028|ref|XP_003690092.1| PREDICTED: 60S ribosomal protein L3 [Apis florea]	gi|380012028|ref|XP_003690092.1| PREDICTED: 60S ribosomal protein L3 [Apis florea]	Ribosomal protein L3	Ribosomal protein L3			GO:0003735, GO:0006412, GO:0005840, GO:0005622	ribosome, intracellular, translation, structural constituent of ribosome
549	328.343	-2.20731	0.704085	-3.135	0.00171852	0.0216859	Mnat_16673
550	7171.34	-0.391542	0.0712068	-5.49866	3.82696e-08	9.68961e-06	Mnat_16691	Malate dehydrogenase, mitochondrial	gi|936605038|ref|XP_014216394.1| PREDICTED: malate dehydrogenase, mitochondrial [Copidosoma floridanum]	gi|936605038|ref|XP_014216394.1| PREDICTED: malate dehydrogenase, mitochondrial [Copidosoma floridanum]	lactate/malate dehydrogenase, alpha/beta C-terminal domain, lactate/malate dehydrogenase, NAD binding domain	Lactate/malate dehydrogenase, N-terminal, Lactate/malate dehydrogenase, C-terminal	L-lactate/malate dehydrogenase	KEGG: 00020+1.1.1.37|KEGG: 00270+1.1.1.37|KEGG: 00620+1.1.1.37|KEGG: 00630+1.1.1.37|KEGG: 00680+1.1.1.37|KEGG: 00710+1.1.1.37|KEGG: 00720+1.1.1.37|MetaCyc: PWY-1622|MetaCyc: PWY-5392|MetaCyc: PWY-561|MetaCyc: PWY-5690|MetaCyc: PWY-5913|MetaCyc: PWY-6728|MetaCyc: PWY-6969|MetaCyc: PWY-7115|MetaCyc: PWY-7383	GO:0005975, GO:0016616, GO:0019752, GO:0003824, GO:0030060, GO:0006108, GO:0055114, GO:0016491	carbohydrate metabolic process, carboxylic acid metabolic process, catalytic activity, malate metabolic process, oxidoreductase activity, oxidoreductase activity, acting on the CH-OH group of donors, NAD or NADP as acceptor, oxidation-reduction process, L-malate dehydrogenase activity
551	556.993	-0.178908	0.0590494	-3.0298	0.00244713	0.0276765	Mnat_16745		gi|646691507|gb|KDR07134.1| hypothetical protein L798_02590 [Zootermopsis nevadensis]		Proline-rich AKT1 substrate 1	Proline-rich AKT1 substrate 1 protein	Proline-rich AKT1 substrate 1 protein		GO:0032007, GO:0048011	negative regulation of TOR signaling, neurotrophin TRK receptor signaling pathway
552	193.768	-0.581463	0.182726	-3.18215	0.00146184	0.0192517	Mnat_16755		gi|646719248|gb|KDR21428.1| hypothetical protein L798_03466 [Zootermopsis nevadensis]
553	154.976	-1.44956	0.500415	-2.89672	0.00377083	0.0371621	Mnat_16779		gi|646683569|gb|KDR02726.1| hypothetical protein L798_05095 [Zootermopsis nevadensis]	gi|60687936|gb|AAX30301.1| unknown [Schistosoma japonicum]
554	2851.58	-0.679605	0.129413	-5.25143	1.50927e-07	2.82053e-05	Mnat_17036	60S ribosomal protein L12	gi|646697092|gb|KDR08977.1| 60S ribosomal protein L12 [Zootermopsis nevadensis]	gi|646697092|gb|KDR08977.1| 60S ribosomal protein L12 [Zootermopsis nevadensis]	Ribosomal protein L11, RNA binding domain, Ribosomal protein L11, N-terminal domain	Ribosomal protein L11, C-terminal, Ribosomal protein L11, N-terminal	Ribosomal protein L11/L12		GO:0003735, GO:0005840, GO:0006412	ribosome, translation, structural constituent of ribosome
555	1146.35	-0.278429	0.0792917	-3.51145	0.000445672	0.00849048	Mnat_17069	Probable serine/threonine-protein kinase	gi|646719562|gb|KDR21619.1| putative serine/threonine-protein kinase [Zootermopsis nevadensis]	gi|646719562|gb|KDR21619.1| putative serine/threonine-protein kinase [Zootermopsis nevadensis]	PDZ domain (Also known as DHR or GLGF), PH domain	Pleckstrin homology domain, PDZ domain			GO:0005515	protein binding
556	1146.35	-0.278429	0.0792917	-3.51145	0.000445672	0.00849048	Mnat_17069	Probable serine/threonine-protein kinase	gi|646719562|gb|KDR21619.1| putative serine/threonine-protein kinase [Zootermopsis nevadensis]	gi|646719562|gb|KDR21619.1| putative serine/threonine-protein kinase [Zootermopsis nevadensis]	PDZ domain (Also known as DHR or GLGF), PH domain	Pleckstrin homology domain, PDZ domain			GO:0005515	protein binding
557	289.641	-0.303278	0.0901276	-3.36498	0.000765483	0.0122368	Mnat_17093	Cytochrome P450 4C1	gi|224459146|gb|ABB86762.2| CYP4U3v1 [Reticulitermes flavipes]	gi|224459146|gb|ABB86762.2| CYP4U3v1 [Reticulitermes flavipes]	Cytochrome P450	Cytochrome P450		Reactome: REACT_13433	GO:0004497, GO:0005506, GO:0016705, GO:0055114, GO:0020037	oxidoreductase activity, acting on paired donors, with incorporation or reduction of molecular oxygen, heme binding, monooxygenase activity, oxidation-reduction process, iron ion binding
558	121.432	-0.4253	0.143411	-2.9656	0.00302095	0.0318263	Mnat_17094	Unc-80-like protein	gi|817076591|ref|XP_012260576.1| PREDICTED: protein unc-80 homolog [Athalia rosae]	gi|817076591|ref|XP_012260576.1| PREDICTED: protein unc-80 homolog [Athalia rosae]	Cation channel complex component UNC80	Cation channel complex component UNC80, N-terminal
559	110.931	-0.55446	0.153672	-3.60807	0.000308486	0.00663938	Mnat_17095		gi|607356402|gb|EZA50924.1| hypothetical protein X777_10552 [Cerapachys biroi]
560	208.397	-0.411417	0.12649	-3.25258	0.00114363	0.0160293	Mnat_17123	N-alpha-acetyltransferase 20, NatB catalytic subunit	gi|506968049|gb|AGM32368.1| n-acetyltransferase-like protein [Coptotermes formosanus]	gi|506968049|gb|AGM32368.1| n-acetyltransferase-like protein [Coptotermes formosanus]	Acetyltransferase (GNAT) family	GNAT domain			GO:0008080	N-acetyltransferase activity
561	58.3115	-1.40452	0.478363	-2.9361	0.00332366	0.0343707	Mnat_17338	Protein takeout	gi|61675576|dbj|BAD91203.1| soldier-specific protein-1 [Nasutitermes takasagoensis]	gi|61675576|dbj|BAD91203.1| soldier-specific protein-1 [Nasutitermes takasagoensis]	Haemolymph juvenile hormone binding protein (JHBP)	Haemolymph juvenile hormone binding
562	143.097	-0.673019	0.234612	-2.86865	0.00412232	0.0393148	Mnat_17381	Facilitated trehalose transporter Tret1	gi|733604600|dbj|BAQ02367.1| sugar transporter [Nilaparvata lugens]	gi|733604600|dbj|BAQ02367.1| sugar transporter [Nilaparvata lugens]	Sugar (and other) transporter	Major facilitator, sugar transporter-like		Reactome: REACT_15518	GO:0022891, GO:0005215, GO:0016021, GO:0016020, GO:0022857, GO:0055085	transporter activity, substrate-specific transmembrane transporter activity, transmembrane transport, transmembrane transporter activity, membrane, integral component of membrane
563	141.905	-0.43407	0.126979	-3.41844	0.000629801	0.0107932	Mnat_17733		gi|646715845|gb|KDR19313.1| WD repeat-containing protein 74 [Zootermopsis nevadensis]	gi|646715845|gb|KDR19313.1| WD repeat-containing protein 74 [Zootermopsis nevadensis]					GO:0005515	protein binding
564	1016.09	-0.381059	0.0885872	-4.30152	1.69634e-05	0.000842695	Mnat_17771	Calexcitin-1	gi|506968577|gb|AGM32632.1| EF-hand domain containing protein [Coptotermes formosanus]	gi|506968577|gb|AGM32632.1| EF-hand domain containing protein [Coptotermes formosanus]	EF hand	EF-hand domain			GO:0005509	calcium ion binding
565	1094.13	-0.336405	0.0997312	-3.37312	0.000743226	0.012028	Mnat_17804	Cytochrome b-c1 complex subunit 6, mitochondrial	gi|646720856|gb|KDR22439.1| Cytochrome b-c1 complex subunit 6, mitochondrial [Zootermopsis nevadensis]	gi|646720856|gb|KDR22439.1| Cytochrome b-c1 complex subunit 6, mitochondrial [Zootermopsis nevadensis]	Ubiquinol-cytochrome C reductase hinge protein	Ubiquinol-cytochrome C reductase hinge domain	Cytochrome b-c1 complex, subunit 6		GO:0008121, GO:0006122	ubiquinol-cytochrome-c reductase activity, mitochondrial electron transport, ubiquinol to cytochrome c
566	2172.66	-0.207184	0.0681608	-3.03963	0.00236866	0.0272093	Mnat_17807	Cofilin/actin-depolymerizing factor-like protein	gi|506965820|gb|AGM32262.1| actin-depolymerizing factor 1 [Coptotermes formosanus]	gi|506965820|gb|AGM32262.1| actin-depolymerizing factor 1 [Coptotermes formosanus]	Cofilin/tropomyosin-type actin-binding protein	Actin-depolymerising factor homology domain	ADF/Cofilin/Destrin		GO:0003779, GO:0030042, GO:0015629, GO:0005622	actin cytoskeleton, intracellular, actin filament depolymerization, actin binding
567	49.0705	-0.525136	0.16102	-3.26132	0.00110897	0.0157686	Mnat_17813	Peroxisomal leader peptide-processing protease	gi|646698093|gb|KDR09440.1| Peroxisomal leader peptide-processing protease [Zootermopsis nevadensis]	gi|646698093|gb|KDR09440.1| Peroxisomal leader peptide-processing protease [Zootermopsis nevadensis]	Trypsin-like peptidase domain
568	104.245	-0.314403	0.11049	-2.84553	0.00443371	0.0411823	Mnat_17817	Frataxin-like protein	gi|646713300|gb|KDR17703.1| Frataxin-like protein, mitochondrial [Zootermopsis nevadensis]	gi|646713300|gb|KDR17703.1| Frataxin-like protein, mitochondrial [Zootermopsis nevadensis]	Frataxin-like domain	Frataxin/CyaY	Frataxin/CyaY	KEGG: 00860+1.16.3.1	GO:0008199, GO:0055114, GO:0004322, GO:0005739, GO:0016226	mitochondrion, oxidation-reduction process, ferroxidase activity, iron-sulfur cluster assembly, ferric iron binding
569	342.261	-0.680787	0.112822	-6.03415	1.59806e-09	6.12683e-07	Mnat_17826	Adenylate kinase isoenzyme 1	gi|646720541|gb|KDR22221.1| putative adenylate kinase isoenzyme F38B2.4 [Zootermopsis nevadensis]	gi|646720541|gb|KDR22221.1| putative adenylate kinase isoenzyme F38B2.4 [Zootermopsis nevadensis]	Adenylate kinase		Adenylate kinase/UMP-CMP kinase	KEGG: 00230+2.7.4.3|MetaCyc: PWY-7219|UniPathway: UPA00588	GO:0006139, GO:0005524, GO:0019205	nucleobase-containing compound metabolic process, ATP binding, nucleobase-containing compound kinase activity
570	413.42	-0.438682	0.0938926	-4.67216	2.98042e-06	0.000246508	Mnat_17842	Endothelial differentiation-related factor 1-like protein	gi|646704098|gb|KDR12453.1| Endothelial differentiation-related factor 1-like protein [Zootermopsis nevadensis]	gi|646704098|gb|KDR12453.1| Endothelial differentiation-related factor 1-like protein [Zootermopsis nevadensis]	Multiprotein bridging factor 1, Helix-turn-helix	Multiprotein bridging factor 1, N-terminal, Cro/C1-type helix-turn-helix domain			GO:0043565, GO:0003677	DNA binding, sequence-specific DNA binding
571	5582.56	-0.305165	0.10656	-2.86378	0.00418615	0.0396853	Mnat_17848	40S ribosomal protein S5a	gi|646695564|gb|KDR08378.1| 40S ribosomal protein S5a [Zootermopsis nevadensis]	gi|646695564|gb|KDR08378.1| 40S ribosomal protein S5a [Zootermopsis nevadensis]	Ribosomal protein S7p/S5e	Ribosomal protein S7 domain	Ribosomal protein S5/S7		GO:0003735, GO:0003723, GO:0006412, GO:0015935	small ribosomal subunit, RNA binding, translation, structural constituent of ribosome
572	1383.76	-0.44167	0.119585	-3.69334	0.00022133	0.00515495	Mnat_17858	60S ribosomal protein L39	gi|646706017|gb|KDR13442.1| 60S ribosomal protein L39 [Zootermopsis nevadensis]	gi|646706017|gb|KDR13442.1| 60S ribosomal protein L39 [Zootermopsis nevadensis]	Ribosomal L39 protein	Ribosomal protein L39e	Ribosomal protein L39e		GO:0003735, GO:0006412, GO:0005840, GO:0005622	ribosome, intracellular, translation, structural constituent of ribosome
573	319.916	-0.429321	0.138835	-3.09232	0.001986	0.0237624	Mnat_17863	Folliculin	gi|646708832|gb|KDR14979.1| Folliculin [Zootermopsis nevadensis]	gi|646708832|gb|KDR14979.1| Folliculin [Zootermopsis nevadensis]	Vesicle coat protein involved in Golgi to plasma membrane transport, Folliculin C-terminal domain	Folliculin, C-terminal	Folliculin		GO:0005085	guanyl-nucleotide exchange factor activity
574	292.647	-0.366139	0.0898037	-4.0771	4.56008e-05	0.00170438	Mnat_17877	Probable 28S ribosomal protein S26, mitochondrial	gi|646701962|gb|KDR11429.1| putative 28S ribosomal protein S26, mitochondrial [Zootermopsis nevadensis]	gi|646701962|gb|KDR11429.1| putative 28S ribosomal protein S26, mitochondrial [Zootermopsis nevadensis]	Mitochondrial ribosome subunit S26	28S ribosomal protein S26	28S ribosomal protein S26		GO:0005763	mitochondrial small ribosomal subunit
575	390.682	-0.435644	0.108528	-4.01412	5.9667e-05	0.00205406	Mnat_17884	NTF2-related export protein	gi|506969011|gb|AGM32849.1| putative p15-2a protein [Coptotermes formosanus]	gi|506969011|gb|AGM32849.1| putative p15-2a protein [Coptotermes formosanus]	Nuclear transport factor 2 (NTF2) domain	Nuclear transport factor 2			GO:0006810, GO:0005622	intracellular, transport
576	3871.51	-0.520344	0.107862	-4.82418	1.40578e-06	0.000140265	Mnat_17902	40S ribosomal protein S13	gi|506968155|gb|AGM32421.1| 40S ribosomal protein S13 [Coptotermes formosanus]	gi|506968155|gb|AGM32421.1| 40S ribosomal protein S13 [Coptotermes formosanus]	Ribosomal S13/S15 N-terminal domain, Ribosomal protein S15	Ribosomal protein S13/S15, N-terminal, Ribosomal protein S15		Reactome: REACT_71	GO:0003735, GO:0006412, GO:0005840, GO:0005622	ribosome, intracellular, translation, structural constituent of ribosome
577	217.178	-0.256764	0.0881269	-2.91357	0.00357323	0.0358648	Mnat_17907	Methyl-CpG-binding domain protein 2	gi|646722535|gb|KDR23493.1| Methyl-CpG-binding domain protein 2 [Zootermopsis nevadensis]	gi|646722535|gb|KDR23493.1| Methyl-CpG-binding domain protein 2 [Zootermopsis nevadensis]	Methyl-CpG binding domain, C-terminal domain of methyl-CpG binding protein 2 and 3, p55-binding region of Methyl-CpG-binding domain proteins MBD	Methyl-CpG-binding domain protein 2/3, p55-binding region, Methyl-CpG DNA binding, Methyl-CpG binding protein 2/3, C-terminal domain			GO:0005634, GO:0003677	DNA binding, nucleus
578	1616.41	-0.31765	0.100414	-3.1634	0.00155938	0.0201367	Mnat_17922	ATP synthase subunit delta, mitochondrial	gi|646718331|gb|KDR20848.1| ATP synthase subunit delta, mitochondrial [Zootermopsis nevadensis]	gi|646718331|gb|KDR20848.1| ATP synthase subunit delta, mitochondrial [Zootermopsis nevadensis]	ATP synthase, Delta/Epsilon chain, beta-sandwich domain	ATPase, F1 complex, delta/epsilon subunit, N-terminal	ATPase, F1 complex, delta/epsilon subunit		GO:0045261, GO:0015986, GO:0046961, GO:0046933	proton-transporting ATP synthase activity, rotational mechanism, ATP synthesis coupled proton transport, proton-transporting ATPase activity, rotational mechanism, proton-transporting ATP synthase complex, catalytic core F(1)
579	640.288	-0.299203	0.0825612	-3.62402	0.000290063	0.00632418	Mnat_17930		gi|506967979|gb|AGM32333.1| antioxidant enzyme (heavy metal associated) [Coptotermes formosanus]	gi|506967979|gb|AGM32333.1| antioxidant enzyme (heavy metal associated) [Coptotermes formosanus]	Heavy-metal-associated domain	Heavy metal-associated domain, HMA			GO:0046872, GO:0030001	metal ion transport, metal ion binding
580	48.0851	-0.841486	0.174286	-4.82819	1.37778e-06	0.000140265	Mnat_17941		gi|332026266|gb|EGI66405.1| hypothetical protein G5I_05088, partial [Acromyrmex echinatior]		Chitin binding Peritrophin-A domain	Chitin binding domain			GO:0006030, GO:0005576, GO:0008061	extracellular region, chitin metabolic process, chitin binding
581	2817.14	-0.296905	0.102699	-2.89103	0.00383979	0.0375792	Mnat_17949	Cytochrome c oxidase subunit 6A1, mitochondrial	gi|646722786|gb|KDR23661.1| Cytochrome c oxidase subunit 6A, mitochondrial [Zootermopsis nevadensis]	gi|646722786|gb|KDR23661.1| Cytochrome c oxidase subunit 6A, mitochondrial [Zootermopsis nevadensis]	Cytochrome c oxidase subunit VIa	Cytochrome c oxidase, subunit VIa	Cytochrome c oxidase, subunit VIa		GO:0004129, GO:0005743, GO:0005751	mitochondrial inner membrane, mitochondrial respiratory chain complex IV, cytochrome-c oxidase activity
582	1837.44	-0.276913	0.0768117	-3.60509	0.000312045	0.00669192	Mnat_17954	NADH dehydrogenase [ubiquinone] iron-sulfur protein 7, mitochondrial	gi|646707896|gb|KDR14423.1| NADH dehydrogenase [ubiquinone] iron-sulfur protein 7, mitochondrial [Zootermopsis nevadensis]	gi|646707896|gb|KDR14423.1| NADH dehydrogenase [ubiquinone] iron-sulfur protein 7, mitochondrial [Zootermopsis nevadensis]	NADH ubiquinone oxidoreductase, 20 Kd subunit	NADH:ubiquinone oxidoreductase-like, 20kDa subunit			GO:0008137, GO:0051536, GO:0048038, GO:0051539, GO:0055114	quinone binding, NADH dehydrogenase (ubiquinone) activity, iron-sulfur cluster binding, 4 iron, 4 sulfur cluster binding, oxidation-reduction process
583	558.475	-0.268528	0.0626422	-4.2867	1.81347e-05	0.000880564	Mnat_17957	V-type proton ATPase subunit F	gi|820238585|dbj|BAR72389.1| Vacuolar-type H+-ATPase subunit F [Nasutitermes takasagoensis]	gi|820238585|dbj|BAR72389.1| Vacuolar-type H+-ATPase subunit F [Nasutitermes takasagoensis]	ATP synthase (F/14-kDa) subunit	ATPase, V1 complex, subunit F	ATPase, V1 complex, subunit F, eukaryotic		GO:0034220, GO:0033180, GO:0046961, GO:0015991	proton-transporting V-type ATPase, V1 domain, ion transmembrane transport, proton-transporting ATPase activity, rotational mechanism, ATP hydrolysis coupled proton transport
584	332.798	-0.359704	0.114851	-3.13192	0.00173665	0.0218445	Mnat_17964	NFU1 iron-sulfur cluster scaffold-like protein	gi|646714090|gb|KDR18183.1| NFU1 iron-sulfur cluster scaffold-like protein, mitochondrial [Zootermopsis nevadensis]	gi|646714090|gb|KDR18183.1| NFU1 iron-sulfur cluster scaffold-like protein, mitochondrial [Zootermopsis nevadensis]	NifU-like domain, Scaffold protein Nfu/NifU N terminal	NIF system FeS cluster assembly, NifU, C-terminal, Scaffold protein Nfu/NifU, N-terminal	NFU1 iron-sulfur cluster scaffold homologue		GO:0005506, GO:0051536, GO:0016226	iron-sulfur cluster binding, iron-sulfur cluster assembly, iron ion binding
585	803.043	-0.303686	0.0867317	-3.50144	0.000462758	0.00871027	Mnat_17981	Nucleoside diphosphate kinase	gi|506968571|gb|AGM32629.1| putative nucleoside diphosphate kinase [Coptotermes formosanus]	gi|506968571|gb|AGM32629.1| putative nucleoside diphosphate kinase [Coptotermes formosanus]	Nucleoside diphosphate kinase	Nucleoside diphosphate kinase		KEGG: 00230+2.7.4.6|KEGG: 00240+2.7.4.6|MetaCyc: PWY-6545|MetaCyc: PWY-7176|MetaCyc: PWY-7184|MetaCyc: PWY-7187|MetaCyc: PWY-7197|MetaCyc: PWY-7198|MetaCyc: PWY-7205|MetaCyc: PWY-7210|MetaCyc: PWY-7220|MetaCyc: PWY-7221|MetaCyc: PWY-7222|MetaCyc: PWY-7224|MetaCyc: PWY-7226|MetaCyc: PWY-7227	GO:0006228, GO:0006241, GO:0004550, GO:0006183, GO:0006165	CTP biosynthetic process, nucleoside diphosphate kinase activity, UTP biosynthetic process, nucleoside diphosphate phosphorylation, GTP biosynthetic process
586	558.755	-0.310979	0.0996213	-3.12161	0.00179863	0.0222673	Mnat_17993	TM2 domain-containing protein	gi|936588254|ref|XP_014207476.1| PREDICTED: TM2 domain-containing protein CG11103-like [Copidosoma floridanum] >gi|936588257|ref|XP_014207477.1| PREDICTED: TM2 domain-containing protein CG11103-like [Copidosoma floridanum] >gi|936588260|ref|XP_014207479.1| PREDICTED: TM2 domain-containing protein CG11103-like [Copidosoma floridanum] >gi|936601013|ref|XP_014214170.1| PREDICTED: TM2 domain-containi…	gi|936588254|ref|XP_014207476.1| PREDICTED: TM2 domain-containing protein CG11103-like [Copidosoma floridanum] >gi|936588257|ref|XP_014207477.1| PREDICTED: TM2 domain-containing protein CG11103-like [Copidosoma floridanum] >gi|936588260|ref|XP_014207479.1| PREDICTED: TM2 domain-containing protein CG11103-like [Copidosoma floridanum] >gi|936601013|ref|XP_014214170.1| PREDICTED: TM2 domain-containi…	TM2 domain	TM2 domain
587	1249.04	-0.292006	0.102102	-2.85996	0.00423699	0.0399233	Mnat_18013		gi|646705361|gb|KDR13115.1| hypothetical protein L798_13044 [Zootermopsis nevadensis]	gi|21358593|ref|NP_650356.1| CG3321, isoform A [Drosophila melanogaster] >gi|24646815|ref|NP_731903.1| CG3321, isoform B [Drosophila melanogaster] >gi|320542802|ref|NP_001189221.1| CG3321, isoform C [Drosophila melanogaster] >gi|3643815|gb|AAC42662.1| 9 kD basic protein [Drosophila melanogaster] >gi|7299873|gb|AAF55049.1| ATP synthase, subunit E, isoform B [Drosophila melanogaster] >gi|10726524|g…	ATP synthase E chain	ATPase, F0 complex, subunit E, mitochondrial			GO:0000276, GO:0015078, GO:0015986	mitochondrial proton-transporting ATP synthase complex, coupling factor F(o), ATP synthesis coupled proton transport, hydrogen ion transmembrane transporter activity
588	95.4289	-0.335365	0.113675	-2.95021	0.00317559	0.0331229	Mnat_18030	Single-stranded DNA-binding protein, mitochondrial	gi|646708351|gb|KDR14698.1| Single-stranded DNA-binding protein, mitochondrial [Zootermopsis nevadensis]	gi|646708351|gb|KDR14698.1| Single-stranded DNA-binding protein, mitochondrial [Zootermopsis nevadensis]	Single-strand binding protein family	Primosome PriB/single-strand DNA-binding	Single-stranded DNA-binding protein		GO:0006260, GO:0003697	single-stranded DNA binding, DNA replication
589	219.745	-0.29767	0.0884142	-3.36677	0.000760534	0.0122074	Mnat_18035	Estradiol 17-beta-dehydrogenase 11	gi|646703989|gb|KDR12387.1| Epidermal retinal dehydrogenase 2 [Zootermopsis nevadensis]	gi|646703989|gb|KDR12387.1| Epidermal retinal dehydrogenase 2 [Zootermopsis nevadensis]	short chain dehydrogenase	Short-chain dehydrogenase/reductase SDR			GO:0008152, GO:0016491	metabolic process, oxidoreductase activity
590	189.6	-0.336541	0.0949074	-3.54599	0.000391138	0.00783175	Mnat_18036	N-acetyl-D-glucosamine kinase	gi|646722615|gb|KDR23546.1| N-acetyl-D-glucosamine kinase [Zootermopsis nevadensis]	gi|646722615|gb|KDR23546.1| N-acetyl-D-glucosamine kinase [Zootermopsis nevadensis]	BadF/BadG/BcrA/BcrD ATPase family	ATPase, BadF/BadG/BcrA/BcrD type
591	2750.55	-1.38083	0.286679	-4.81664	1.45995e-06	0.000140265	Mnat_18047		gi|813214641|dbj|GAO47203.1| hypothetical protein G7K_1413-t1 [Saitoella complicata NRRL Y-17804]
592	48.2157	-1.79402	0.510268	-3.51583	0.000438376	0.00841325	Mnat_18052		gi|820865920|ref|XP_012349428.1| PREDICTED: LOW QUALITY PROTEIN: uncharacterized protein LOC105736982 [Apis florea]	gi|307174634|gb|EFN65036.1| Uncharacterized protein ART2, partial [Camponotus floridanus] >gi|307195339|gb|EFN77268.1| Uncharacterized protein ART2, partial [Harpegnathos saltator]
593	113.189	-0.359927	0.118736	-3.03134	0.00243472	0.0276158	Mnat_18058	Thyroid transcription factor 1-associated protein 26	gi|646708823|gb|KDR14970.1| Thyroid transcription factor 1-associated protein 26 [Zootermopsis nevadensis]	gi|646708823|gb|KDR14970.1| Thyroid transcription factor 1-associated protein 26 [Zootermopsis nevadensis]	rRNA processing	Fyv7/TAP26	Fyv7/TAP26

## Sheet: S2
Supplementary Table S2: Genes upregulated in builders compared to foragers, filtered by log2FC > 2
	baseMean	log2FoldChange	lfcSE	stat	pvalue	padj	X	Name	BLAST Alignment.Title	best BlastX match that was not hypothetical	PfamFeature	PfamDomain	PantherFeature	Pathway	GO	GOterm
1	189.996	-3.31468	0.506608	-6.54288	6.03452e-11	4.3059e-08	Mnat_00511	Vitellogenin-1	gi|646711227|gb|KDR16478.1| Vitellogenin [Zootermopsis nevadensis]	gi|646711227|gb|KDR16478.1| Vitellogenin [Zootermopsis nevadensis]	von Willebrand factor type D domain	von Willebrand factor, type D domain
2	456.126	-10.6249	2.30658	-4.60632	4.09864e-06	0.000297872	Mnat_04699	Vitellogenin-1	gi|124358336|gb|ABN05621.1| female neotenic-specific protein 3 [Cryptotermes secundus]	gi|124358336|gb|ABN05621.1| female neotenic-specific protein 3 [Cryptotermes secundus]	von Willebrand factor type D domain	von Willebrand factor, type D domain
3	51.8834	-6.13368	1.46989	-4.17289	3.00761e-05	0.00127271	Mnat_04700	Vitellogenin-1	gi|646695741|gb|KDR08463.1| Vitellogenin-2 [Zootermopsis nevadensis]	gi|646695741|gb|KDR08463.1| Vitellogenin-2 [Zootermopsis nevadensis]	von Willebrand factor type D domain	von Willebrand factor, type D domain
4	53.4234	-2.62317	0.746586	-3.51356	0.000442147	0.00844383	Mnat_14226	Cuticle protein 6	gi|268607710|ref|NP_001161313.1| cuticular protein precursor [Tribolium castaneum] >gi|270014125|gb|EFA10573.1| hypothetical protein TcasGA2_TC012829 [Tribolium castaneum]	gi|939236452|ref|XP_014255921.1| PREDICTED: calphotin-like [Cimex lectularius]	Insect cuticle protein	Insect cuticle protein			GO:0042302	structural constituent of cuticle
5	328.343	-2.20731	0.704085	-3.135	0.00171852	0.0216859	Mnat_16673

## Sheet: S3
Supplementary Table S3: All GO terms that were significantly upregulated
GO_type	Task	GO-ID	Term	In all expressed genes	Upregulated	Expected	p-Value with Algorithm "topgoFisher"
Biological Process	builder	GO:0006412	translation	182	66	13.09	< 1e-30
Biological Process	builder	GO:0006414	translational elongation	13	5	0.93	0.0015
Biological Process	builder	GO:0006096	glycolytic process	9	4	0.65	0.0025
Biological Process	builder	GO:0006120	mitochondrial electron transport, NADH t...	5	3	0.36	0.0033
Biological Process	builder	GO:0006890	retrograde vesicle-mediated transport, G...	6	3	0.43	0.0062
Biological Process	builder	GO:0043039	tRNA aminoacylation	37	6	2.66	0.0146
Biological Process	builder	GO:0032543	mitochondrial translation	3	2	0.22	0.0147
Biological Process	builder	GO:0016226	iron-sulfur cluster assembly	8	3	0.58	0.0157
Biological Process	builder	GO:0006801	superoxide metabolic process	9	3	0.65	0.0223
Biological Process	builder	GO:0006751	glutathione catabolic process	4	2	0.29	0.0281
Biological Process	builder	GO:0006406	mRNA export from nucleus	5	2	0.36	0.0446
Cellular Component	builder	GO:0070176	DRM complex	2	2	0.16	0.0063
Cellular Component	builder	GO:0015934	large ribosomal subunit	11	4	0.88	0.0082
Cellular Component	builder	GO:0015935	small ribosomal subunit	10	4	0.8	0.0135
Cellular Component	builder	GO:0005743	mitochondrial inner membrane	34	13	2.71	0.0136
Cellular Component	builder	GO:0005759	mitochondrial matrix	10	5	0.8	0.0175
Cellular Component	builder	GO:0005747	mitochondrial respiratory chain complex ...	3	2	0.24	0.0179
Cellular Component	builder	GO:0005761	mitochondrial ribosome	7	3	0.56	0.0337
Cellular Component	builder	GO:0030127	COPII vesicle coat	4	2	0.32	0.034
Cellular Component	builder	GO:0005783	endoplasmic reticulum	62	12	4.94	0.0375
Molecular Function	builder	GO:0003735	structural constituent of ribosome	113	59	7.26	< 1e-30
Molecular Function	builder	GO:0008121	ubiquinol-cytochrome-c reductase activit...	3	3	0.19	0.00026
Molecular Function	builder	GO:0005347	ATP transmembrane transporter activity	11	5	0.71	0.00036
Molecular Function	builder	GO:0003746	translation elongation factor activity	7	4	0.45	0.00050
Molecular Function	builder	GO:0019843	rRNA binding	9	5	0.58	0.00095
Molecular Function	builder	GO:0004177	aminopeptidase activity	11	4	0.71	0.00386
Molecular Function	builder	GO:0003998	acylphosphatase activity	2	2	0.13	0.00412
Molecular Function	builder	GO:0048038	quinone binding	2	2	0.13	0.00412
Molecular Function	builder	GO:0016491	oxidoreductase activity	461	61	29.63	0.00886
Molecular Function	builder	GO:0016616	oxidoreductase activity, acting on the C...	25	7	1.61	0.00905
Molecular Function	builder	GO:0051536	iron-sulfur cluster binding	27	7	1.74	0.02206
Molecular Function	builder	GO:0016651	oxidoreductase activity, acting on NAD(P...	35	7	2.25	0.02214
Molecular Function	builder	GO:0003857	3-hydroxyacyl-CoA dehydrogenase activity	4	2	0.26	0.02266
Molecular Function	builder	GO:0004096	catalase activity	4	2	0.26	0.02266
Molecular Function	builder	GO:0000030	mannosyltransferase activity	14	5	0.9	0.02915
Molecular Function	builder	GO:0051539	4 iron, 4 sulfur cluster binding	11	3	0.71	0.02951
Molecular Function	builder	GO:0050660	flavin adenine dinucleotide binding	52	7	3.34	0.04703
Molecular Function	builder	GO:0008061	chitin binding	22	4	1.41	0.04890
Biological Process	forager	GO:0000122	negative regulation of transcription fro...	5	3	0.18	0.00044
Biological Process	forager	GO:0006468	protein phosphorylation	210	16	7.6	0.00342
Biological Process	forager	GO:0006265	DNA topological change	4	2	0.14	0.00744
Biological Process	forager	GO:0071526	semaphorin-plexin signaling pathway	4	2	0.14	0.00744
Biological Process	forager	GO:0001709	cell fate determination	1	1	0.04	0.03619
Biological Process	forager	GO:0006003	fructose 2,6-bisphosphate metabolic proc...	1	1	0.04	0.03619
Biological Process	forager	GO:0006021	inositol biosynthetic process	1	1	0.04	0.03619
Biological Process	forager	GO:0006499	N-terminal protein myristoylation	1	1	0.04	0.03619
Biological Process	forager	GO:0007420	brain development	1	1	0.04	0.03619
Biological Process	forager	GO:0015910	peroxisomal long-chain fatty acid import	1	1	0.04	0.03619
Biological Process	forager	GO:0019985	translesion synthesis	1	1	0.04	0.03619
Biological Process	forager	GO:0019991	septate junction assembly	1	1	0.04	0.03619
Biological Process	forager	GO:0032367	intracellular cholesterol transport	1	1	0.04	0.03619
Biological Process	forager	GO:0042754	negative regulation of circadian rhythm	1	1	0.04	0.03619
Biological Process	forager	GO:0045596	negative regulation of cell differentiat...	1	1	0.04	0.03619
Biological Process	forager	GO:0048730	epidermis morphogenesis	1	1	0.04	0.03619
Biological Process	forager	GO:0048749	compound eye development	1	1	0.04	0.03619
Biological Process	forager	GO:0061588	calcium activated phospholipid scramblin...	1	1	0.04	0.03619
Biological Process	forager	GO:1900364	negative regulation of mRNA polyadenylat...	1	1	0.04	0.03619
Cellular Component	forager	GO:0016021	integral component of membrane	631	32	20.15	0.0041
Cellular Component	forager	GO:0005682	U5 snRNP	1	1	0.03	0.0319
Cellular Component	forager	GO:0016035	zeta DNA polymerase complex	1	1	0.03	0.0319
Molecular Function	forager	GO:0004672	protein kinase activity	209	17	7.49	0.0036
Molecular Function	forager	GO:0003917	DNA topoisomerase type I activity	3	2	0.11	0.0037
Molecular Function	forager	GO:0008201	heparin binding	3	2	0.11	0.0037
Molecular Function	forager	GO:0017154	semaphorin receptor activity	4	2	0.14	0.0073
Molecular Function	forager	GO:0003700	DNA binding transcription factor activit...	115	10	4.12	0.0079
Molecular Function	forager	GO:0005515	protein binding	1482	74	53.08	0.0117
Molecular Function	forager	GO:0004867	serine-type endopeptidase inhibitor acti...	6	2	0.21	0.0174
Molecular Function	forager	GO:0051015	actin filament binding	17	3	0.61	0.0213
Molecular Function	forager	GO:0000386	second spliceosomal transesterification ...	1	1	0.04	0.0358
Molecular Function	forager	GO:0001085	RNA polymerase II transcription factor b...	1	1	0.04	0.0358
Molecular Function	forager	GO:0003854	3-beta-hydroxy-delta5-steroid dehydrogen...	1	1	0.04	0.0358
Molecular Function	forager	GO:0003873	6-phosphofructo-2-kinase activity	1	1	0.04	0.0358
Molecular Function	forager	GO:0004379	glycylpeptide N-tetradecanoyltransferase...	1	1	0.04	0.0358
Molecular Function	forager	GO:0004512	inositol-3-phosphate synthase activity	1	1	0.04	0.0358
Molecular Function	forager	GO:0004611	phosphoenolpyruvate carboxykinase activi...	1	1	0.04	0.0358
Molecular Function	forager	GO:0005220	inositol 1,4,5-trisphosphate-sensitive c...	1	1	0.04	0.0358
Molecular Function	forager	GO:0008143	poly(A) binding	1	1	0.04	0.0358
Molecular Function	forager	GO:0008240	tripeptidyl-peptidase activity	1	1	0.04	0.0358
Molecular Function	forager	GO:0008418	protein-N-terminal asparagine amidohydro...	1	1	0.04	0.0358
Molecular Function	forager	GO:0016316	phosphatidylinositol-3,4-bisphosphate 4-...	1	1	0.04	0.0358
Molecular Function	forager	GO:0016504	peptidase activator activity	1	1	0.04	0.0358
Molecular Function	forager	GO:0030628	pre-mRNA 3'-splice site binding	1	1	0.04	0.0358
Molecular Function	forager	GO:0032422	purine-rich negative regulatory element ...	1	1	0.04	0.0358
Molecular Function	forager	GO:0045131	pre-mRNA branch point binding	1	1	0.04	0.0358
Molecular Function	forager	GO:0047464	heparosan-N-sulfate-glucuronate 5-epimer...	1	1	0.04	0.0358
Molecular Function	forager	GO:0070577	lysine-acetylated histone binding	1	1	0.04	0.0358
Molecular Function	forager	GO:0070628	proteasome binding	1	1	0.04	0.0358

## Sheet: S4
Supplementary Table S4: Genes upregulated in foragers compared to builders
	baseMean	log2FoldChange	lfcSE	stat	pvalue	padj	X	Name	BLAST Alignment.Title	best BlastX match that was not hypothetical	PfamFeature	PfamDomain	PantherFeature	Pathway	GO	GOterm
1	84.0179	0.859907	0.201621	4.26496	1.99938e-05	0.000951101	Mnat_00016	Matrix metalloproteinase-14	gi|646672298|gb|KDQ94561.1| Matrix metalloproteinase-14 [Zootermopsis nevadensis]	gi|646672298|gb|KDQ94561.1| Matrix metalloproteinase-14 [Zootermopsis nevadensis]	Hemopexin, Putative peptidoglycan binding domain, Matrixin	Peptidoglycan binding-like, Hemopexin-like repeats, Peptidase M10, metallopeptidase			GO:0004222, GO:0031012, GO:0005509, GO:0006508, GO:0008237, GO:0008270	calcium ion binding, extracellular matrix, metalloendopeptidase activity, zinc ion binding, metallopeptidase activity, proteolysis
2	412.427	0.43748	0.113431	3.85681	0.000114878	0.00327883	Mnat_00049	Gelsolin	gi|91075932|ref|XP_967392.1| PREDICTED: gelsolin [Tribolium castaneum]	gi|91075932|ref|XP_967392.1| PREDICTED: gelsolin [Tribolium castaneum]	Gelsolin repeat	Gelsolin-like domain	Gelsolin, Villin/Gelsolin		GO:0003779, GO:0051016, GO:0005509, GO:0045010, GO:0051014	calcium ion binding, actin filament severing, barbed-end actin filament capping, actin nucleation, actin binding
3	1074.59	0.364137	0.0920676	3.95511	7.64993e-05	0.00247096	Mnat_00050	Gelsolin, cytoplasmic	gi|646708287|gb|KDR14655.1| Gelsolin, cytoplasmic, partial [Zootermopsis nevadensis]	gi|646708287|gb|KDR14655.1| Gelsolin, cytoplasmic, partial [Zootermopsis nevadensis]	Gelsolin repeat	Gelsolin-like domain	Gelsolin, Villin/Gelsolin		GO:0003779, GO:0051016, GO:0005509, GO:0045010, GO:0051014	calcium ion binding, actin filament severing, barbed-end actin filament capping, actin nucleation, actin binding
4	1541.94	0.282553	0.0879535	3.21253	0.0013157	0.0177439	Mnat_00092	Insulin-like growth factor-binding protein complex acid labile subunit	gi|646719454|gb|KDR21566.1| Insulin-like growth factor-binding protein complex acid labile chain [Zootermopsis nevadensis]	gi|646719454|gb|KDR21566.1| Insulin-like growth factor-binding protein complex acid labile chain [Zootermopsis nevadensis]	Leucine rich repeat, Leucine rich repeats (6 copies)	Leucine-rich repeat, Leucine rich repeat 5			GO:0005515	protein binding
5	1114.51	0.735526	0.157435	4.67195	2.98359e-06	0.000246508	Mnat_00110	Mid1-interacting protein 1	gi|646719457|gb|KDR21569.1| Mid1-interacting protein 1 [Zootermopsis nevadensis]	gi|646719457|gb|KDR21569.1| Mid1-interacting protein 1 [Zootermopsis nevadensis]	Thyroid hormone-inducible hepatic protein Spot 14	Spot 14 family	Spot 14 family
6	281.792	0.290152	0.0970831	2.98869	0.00280173	0.0304161	Mnat_00128	Serine/threonine-protein kinase hippo	gi|646719471|gb|KDR21583.1| hypothetical protein L798_01737, partial [Zootermopsis nevadensis]	gi|612339190|emb|CCX34980.1| Hippo [Blattella germanica]	Protein kinase domain, C terminal SARAH domain of Mst1	Protein kinase domain, Mst1 SARAH domain			GO:0004674, GO:0006468, GO:0007165, GO:0005524, GO:0004672	protein kinase activity, protein serine/threonine kinase activity, signal transduction, ATP binding, protein phosphorylation
7	95.0737	0.389111	0.140365	2.77214	0.00556887	0.0477694	Mnat_00384	Ankyrin-1	gi|817061952|ref|XP_012252605.1| PREDICTED: serine/threonine-protein phosphatase 6 regulatory ankyrin repeat subunit A [Athalia rosae]	gi|817061952|ref|XP_012252605.1| PREDICTED: serine/threonine-protein phosphatase 6 regulatory ankyrin repeat subunit A [Athalia rosae]	Ankyrin repeats (3 copies), Ion transport protein, Ankyrin repeat	Ankyrin repeat, Ankyrin repeat-containing domain, Ion transport domain		Reactome: REACT_18266	GO:0005262, GO:0005216, GO:0016020, GO:0070588, GO:0055085, GO:0005515, GO:0006811	calcium channel activity, protein binding, ion channel activity, ion transport, calcium ion transmembrane transport, membrane, transmembrane transport
8	79.7011	0.440272	0.148583	2.96313	0.00304532	0.0319982	Mnat_00395	Proton-coupled amino acid transporter 4	gi|646714943|gb|KDR18729.1| Proton-coupled amino acid transporter 4 [Zootermopsis nevadensis]	gi|646714943|gb|KDR18729.1| Proton-coupled amino acid transporter 4 [Zootermopsis nevadensis]	Transmembrane amino acid transporter protein	Amino acid transporter, transmembrane domain
9	223.187	0.242361	0.0815174	2.97312	0.00294787	0.0312252	Mnat_00433	Protein bunched, class 2/F isoform	gi|646723974|gb|KDR24408.1| Protein bunched, class 2/F isoform [Zootermopsis nevadensis]	gi|646723974|gb|KDR24408.1| Protein bunched, class 2/F isoform [Zootermopsis nevadensis]	TSC-22/dip/bun family	TSC-22 / Dip / Bun	TSC-22 / Dip / Bun		GO:0003700, GO:0006355	regulation of transcription, DNA-templated, transcription factor activity, sequence-specific DNA binding
10	257.91	0.34464	0.123451	2.79172	0.00524279	0.0460212	Mnat_00498	Neurexin-4	gi|646713084|gb|KDR17585.1| Neurexin-4 [Zootermopsis nevadensis]	gi|646713084|gb|KDR17585.1| Neurexin-4 [Zootermopsis nevadensis]	EGF-like domain, Kunitz/Bovine pancreatic trypsin inhibitor domain, Laminin G domain	Pancreatic trypsin inhibitor Kunitz domain, EGF-like domain, Laminin G domain			GO:0005515, GO:0004867	protein binding, serine-type endopeptidase inhibitor activity
11	191.181	0.437995	0.107864	4.06063	4.89395e-05	0.00177017	Mnat_00501	Tyrosine-protein kinase Src64B	gi|646713087|gb|KDR17588.1| Tyrosine-protein kinase Src64B [Zootermopsis nevadensis]	gi|646713087|gb|KDR17588.1| Tyrosine-protein kinase Src64B [Zootermopsis nevadensis]	Protein tyrosine kinase, SH2 domain, SH3 domain	Serine-threonine/tyrosine-protein kinase catalytic domain, SH2 domain, SH3 domain			GO:0004713, GO:0006468, GO:0005524, GO:0005515, GO:0004672	protein kinase activity, protein binding, protein tyrosine kinase activity, ATP binding, protein phosphorylation
12	61.4052	0.66834	0.201123	3.32304	0.000890431	0.0135184	Mnat_00580	WD repeat-containing protein 59	gi|646709557|gb|KDR15357.1| hypothetical protein L798_10836, partial [Zootermopsis nevadensis]	gi|817086828|ref|XP_012266161.1| PREDICTED: WD repeat-containing protein 59 isoform X1 [Athalia rosae]	Zinc-ribbon, C4HC2 type, WD domain, G-beta repeat	WD40 repeat			GO:0005515	protein binding
13	39.1277	0.526138	0.17434	3.01788	0.00254546	0.0284605	Mnat_00685	Zinc finger protein Elbow	gi|646721674|gb|KDR22939.1| hypothetical protein L798_00773, partial [Zootermopsis nevadensis]	gi|755980146|ref|XP_011309150.1| PREDICTED: zinc finger protein Elbow [Fopius arisanus]					GO:0046872, GO:0003676	nucleic acid binding, metal ion binding
14	64.8155	0.42754	0.148474	2.87957	0.00398221	0.0384931	Mnat_00724	Glutamate decarboxylase-like protein 1	gi|646705366|gb|KDR13120.1| hypothetical protein L798_13050, partial [Zootermopsis nevadensis]	gi|242014734|ref|XP_002428040.1| Cysteine sulfinic acid decarboxylase, putative [Pediculus humanus corporis] >gi|212512559|gb|EEB15302.1| Cysteine sulfinic acid decarboxylase, putative [Pediculus humanus corporis]	Pyridoxal-dependent decarboxylase conserved domain	Pyridoxal phosphate-dependent decarboxylase			GO:0003824, GO:0016831, GO:0019752, GO:0030170	carboxy-lyase activity, catalytic activity, pyridoxal phosphate binding, carboxylic acid metabolic process
15	268.424	0.570691	0.137617	4.14694	3.36945e-05	0.00137744	Mnat_00780	TRC8-like protein	gi|646713443|gb|KDR17789.1| TRC8-like protein [Zootermopsis nevadensis]	gi|646713443|gb|KDR17789.1| TRC8-like protein [Zootermopsis nevadensis]	Ring finger domain	Zinc finger, RING-type			GO:0008270, GO:0005515	protein binding, zinc ion binding
16	51.6086	0.512409	0.180008	2.84659	0.00441897	0.0411399	Mnat_00794	Protein C-ets-1	gi|646713450|gb|KDR17796.1| ETS-like protein pointed, isoform P1, partial [Zootermopsis nevadensis]	gi|646713450|gb|KDR17796.1| ETS-like protein pointed, isoform P1, partial [Zootermopsis nevadensis]	Sterile alpha motif (SAM)/Pointed domain	Pointed domain			GO:0043565, GO:0005634	nucleus, sequence-specific DNA binding
17	1282.29	0.260319	0.0843658	3.08559	0.00203146	0.024159	Mnat_00892	Lamin-C	gi|646716656|gb|KDR19813.1| Lamin Dm0 [Zootermopsis nevadensis]	gi|646716656|gb|KDR19813.1| Lamin Dm0 [Zootermopsis nevadensis]	Intermediate filament protein, Lamin Tail Domain, Ribosomal protein L13	Intermediate filament protein, Lamin Tail Domain, Ribosomal protein L13	Intermediate filament protein		GO:0003735, GO:0005198, GO:0005840, GO:0005882, GO:0006412	structural molecule activity, ribosome, intermediate filament, translation, structural constituent of ribosome
18	273.26	0.373144	0.0936024	3.98648	6.70606e-05	0.00223033	Mnat_01081	ATP-binding cassette sub-family F member 2	gi|646707202|gb|KDR14063.1| ATP-binding cassette sub-family F member 2 [Zootermopsis nevadensis]	gi|646707202|gb|KDR14063.1| ATP-binding cassette sub-family F member 2 [Zootermopsis nevadensis]	ABC transporter	ABC transporter-like, ABC-transporter extension domain			GO:0016887, GO:0005524	ATP binding, ATPase activity
19	211.349	0.426762	0.120411	3.5442	0.000393804	0.0078451	Mnat_01099	Disintegrin and metalloproteinase domain-containing protein 12	gi|383851759|ref|XP_003701399.1| PREDICTED: disintegrin and metalloproteinase domain-containing protein 12 [Megachile rotundata]	gi|383851759|ref|XP_003701399.1| PREDICTED: disintegrin and metalloproteinase domain-containing protein 12 [Megachile rotundata]	ADAM cysteine-rich, Reprolysin (M12B) family zinc metalloprotease, Disintegrin	Disintegrin domain, ADAM, cysteine-rich, Peptidase M12B, ADAM/reprolysin			GO:0006508, GO:0004222, GO:0005515, GO:0008237	metallopeptidase activity, proteolysis, metalloendopeptidase activity, protein binding
20	112.035	0.38396	0.123974	3.0971	0.00195423	0.0235257	Mnat_01121	A disintegrin and metalloproteinase with thrombospondin motifs 3	gi|646709413|gb|KDR15277.1| A disintegrin and metalloproteinase with thrombospondin motifs 3 [Zootermopsis nevadensis]	gi|646709413|gb|KDR15277.1| A disintegrin and metalloproteinase with thrombospondin motifs 3 [Zootermopsis nevadensis]	Reprolysin (M12B) family zinc metalloprotease, Thrombospondin type 1 domain	Thrombospondin type-1 (TSP1) repeat, Peptidase M12B, ADAM/reprolysin			GO:0006508, GO:0004222, GO:0005578, GO:0008237, GO:0008270	metallopeptidase activity, proteolysis, metalloendopeptidase activity, proteinaceous extracellular matrix, zinc ion binding
21	124.966	0.443879	0.121988	3.6387	0.000274016	0.00609278	Mnat_01148		gi|646698239|gb|KDR09517.1| hypothetical protein L798_00860 [Zootermopsis nevadensis]
22	68.0582	0.428297	0.141033	3.03685	0.00239064	0.0272996	Mnat_01156	Sphingosine-1-phosphate phosphatase 1	gi|646711689|gb|KDR16780.1| Sphingosine-1-phosphate phosphatase 1 [Zootermopsis nevadensis]	gi|646711689|gb|KDR16780.1| Sphingosine-1-phosphate phosphatase 1 [Zootermopsis nevadensis]	PAP2 superfamily	Phosphatidic acid phosphatase type 2/haloperoxidase
23	157.892	0.342811	0.104399	3.28366	0.00102469	0.0148391	Mnat_01273	Ras GTPase-activating protein 3	gi|646707248|gb|KDR14091.1| Ras GTPase-activating protein 3 [Zootermopsis nevadensis]	gi|646707248|gb|KDR14091.1| Ras GTPase-activating protein 3 [Zootermopsis nevadensis]	BTK motif, GTPase-activator protein for Ras-like GTPase, C2 domain, PH domain	Ras GTPase-activating protein, Pleckstrin homology domain, C2 domain, Zinc finger, Btk motif			GO:0035556, GO:0043087, GO:0007165, GO:0005515	signal transduction, regulation of GTPase activity, intracellular signal transduction, protein binding
24	1925.57	0.230145	0.0560981	4.10254	4.08633e-05	0.00157998	Mnat_01358	Heterogeneous nuclear ribonucleoprotein A1, A2/B1-like protein	gi|646717218|gb|KDR20164.1| Heterogeneous nuclear ribonucleoprotein A1, A2/B1-like protein [Zootermopsis nevadensis]	gi|646717218|gb|KDR20164.1| Heterogeneous nuclear ribonucleoprotein A1, A2/B1-like protein [Zootermopsis nevadensis]	RNA recognition motif. (a.k.a. RRM, RBD, or RNP domain)	RNA recognition motif domain			GO:0003676, GO:0000166	nucleic acid binding, nucleotide binding
25	192.421	0.482297	0.122178	3.94749	7.89751e-05	0.00249856	Mnat_01396	DE-cadherin	gi|646721779|gb|KDR23009.1| DE-cadherin [Zootermopsis nevadensis]	gi|646721779|gb|KDR23009.1| DE-cadherin [Zootermopsis nevadensis]	Cadherin domain, Cadherin cytoplasmic region, Laminin G domain	Cadherin, Cadherin, cytoplasmic domain, Laminin G domain			GO:0007155, GO:0016020, GO:0007156, GO:0005509, GO:0005886	calcium ion binding, homophilic cell adhesion via plasma membrane adhesion molecules, cell adhesion, plasma membrane, membrane
26	175.316	0.492286	0.126137	3.90278	9.50938e-05	0.00284882	Mnat_01421	Synaptotagmin-like protein 4	gi|646711133|gb|KDR16432.1| Synaptotagmin-like protein 4 [Zootermopsis nevadensis]	gi|646711133|gb|KDR16432.1| Synaptotagmin-like protein 4 [Zootermopsis nevadensis]	C2 domain	C2 domain			GO:0016020, GO:0005515	protein binding, membrane
27	30.9523	0.594663	0.206858	2.87474	0.00404362	0.0389428	Mnat_01474	CMP-sialic acid transporter	gi|755936076|ref|XP_011315540.1| PREDICTED: CMP-sialic acid transporter 1-like [Fopius arisanus]	gi|755936076|ref|XP_011315540.1| PREDICTED: CMP-sialic acid transporter 1-like [Fopius arisanus]	Nucleotide-sugar transporter	Nucleotide-sugar transporter	Nucleotide-sugar transporter		GO:0016021, GO:0008643, GO:0005351, GO:0000139	integral component of membrane, sugar:proton symporter activity, carbohydrate transport, Golgi membrane
28	68.7193	0.385737	0.138899	2.77711	0.00548453	0.0473056	Mnat_01619	Hydroxysteroid dehydrogenase-like protein 1	gi|861649548|gb|KMQ96870.1| inactive hydroxysteroid dehydrogenase-like protein 1-like protein [Lasius niger]	gi|861649548|gb|KMQ96870.1| inactive hydroxysteroid dehydrogenase-like protein 1-like protein [Lasius niger]	short chain dehydrogenase	Short-chain dehydrogenase/reductase SDR			GO:0008152, GO:0016491	metabolic process, oxidoreductase activity
29	348.106	0.376071	0.131979	2.84948	0.0043791	0.0410167	Mnat_01637	Homeodomain-interacting protein kinase 2	gi|646721498|gb|KDR22817.1| Homeodomain-interacting protein kinase 2 [Zootermopsis nevadensis]	gi|646721498|gb|KDR22817.1| Homeodomain-interacting protein kinase 2 [Zootermopsis nevadensis]	Protein kinase domain	Protein kinase domain			GO:0006468, GO:0005524, GO:0004672	protein kinase activity, ATP binding, protein phosphorylation
30	369.434	0.360751	0.096762	3.72823	0.000192833	0.00470045	Mnat_01645	NudC domain-containing protein 2	gi|646698254|gb|KDR09524.1| NudC domain-containing protein 2 [Zootermopsis nevadensis]	gi|646698254|gb|KDR09524.1| NudC domain-containing protein 2 [Zootermopsis nevadensis]	CS domain	CS domain
31	133.726	0.349929	0.11095	3.15394	0.00161081	0.0206252	Mnat_01696	Zinc finger CCCH domain-containing protein 14	gi|646719652|gb|KDR21692.1| Zinc finger CCCH domain-containing protein 14 [Zootermopsis nevadensis]	gi|646719652|gb|KDR21692.1| Zinc finger CCCH domain-containing protein 14 [Zootermopsis nevadensis]	RNA-binding, Nab2-type zinc finger				GO:0046872	metal ion binding
32	29.1914	0.77578	0.244602	3.17159	0.00151605	0.0197995	Mnat_01805	ERC protein 2	gi|646700375|gb|KDR10536.1| ERC protein 2 [Zootermopsis nevadensis]	gi|646700375|gb|KDR10536.1| ERC protein 2 [Zootermopsis nevadensis]	RIM-binding protein of the cytomatrix active zone	Active zone protein ELKS	Active zone protein ELKS		GO:0048786	presynaptic active zone
33	529.011	0.329501	0.109926	2.99749	0.00272217	0.0297996	Mnat_01877	cAMP-specific 3',5'-cyclic phosphodiesterase	gi|646706249|gb|KDR13577.1| cAMP-specific 3',5'-cyclic phosphodiesterase, partial [Zootermopsis nevadensis]	gi|646706249|gb|KDR13577.1| cAMP-specific 3',5'-cyclic phosphodiesterase, partial [Zootermopsis nevadensis]	3'5'-cyclic nucleotide phosphodiesterase	3'5'-cyclic nucleotide phosphodiesterase, catalytic domain			GO:0004114, GO:0007165, GO:0008081	phosphoric diester hydrolase activity, signal transduction, 3',5'-cyclic-nucleotide phosphodiesterase activity
34	94.3132	0.623615	0.134102	4.65032	3.31427e-06	0.00026221	Mnat_02000	Tyrosine-protein kinase Abl	gi|646718113|gb|KDR20715.1| Tyrosine-protein kinase Abl [Zootermopsis nevadensis]	gi|646718113|gb|KDR20715.1| Tyrosine-protein kinase Abl [Zootermopsis nevadensis]	Protein tyrosine kinase, F-actin binding, SH2 domain, SH3 domain	Serine-threonine/tyrosine-protein kinase catalytic domain, F-actin binding, SH2 domain, SH3 domain		Reactome: REACT_18266	GO:0006468, GO:0004715, GO:0004713, GO:0005515, GO:0004672, GO:0005524	protein phosphorylation, protein binding, non-membrane spanning protein tyrosine kinase activity, protein kinase activity, protein tyrosine kinase activity, ATP binding
35	203.337	0.356508	0.120886	2.94913	0.00318665	0.0331725	Mnat_02022	Inositol 1,4,5-trisphosphate receptor type 1	gi|815898355|ref|XP_012249869.1| PREDICTED: inositol 1,4,5-trisphosphate receptor isoform X9 [Bombus impatiens]	gi|815898355|ref|XP_012249869.1| PREDICTED: inositol 1,4,5-trisphosphate receptor isoform X9 [Bombus impatiens]	Ion transport protein, DDE superfamily endonuclease, RIH domain, RyR and IP3R Homology associated, MIR domain, Inositol 1,4,5-trisphosphate/ryanodine receptor	MIR motif, RIH (RyR and IP3R Homology) domain, RyR/IP3R Homology associated domain, Ion transport domain, DDE superfamily endonuclease, CENP-B-like, Inositol 1,4,5-trisphosphate/ryanodine receptor	Ryanodine receptor-related	Reactome: REACT_11061|Reactome: REACT_14797|Reactome: REACT_1505|Reactome: REACT_15295|Reactome: REACT_15380|Reactome: REACT_162|Reactome: REACT_604	GO:0005783, GO:0005262, GO:0005220, GO:0005216, GO:0016020, GO:0070588, GO:0006816, GO:0055085, GO:0005488, GO:0003676, GO:0006811	nucleic acid binding, calcium channel activity, calcium ion transport, binding, ion channel activity, ion transport, calcium ion transmembrane transport, endoplasmic reticulum, inositol 1,4,5-trisphosphate-sensitive calcium-release channel activity, membrane, transmembrane transport
36	85.3674	0.518043	0.152388	3.39949	0.000675122	0.011347	Mnat_02085	Protein FAM91A1	gi|646706489|gb|KDR13698.1| hypothetical protein L798_12344 [Zootermopsis nevadensis]	gi|762108894|ref|XP_011437086.1| PREDICTED: protein FAM91A1-like [Crassostrea gigas] >gi|405961663|gb|EKC27428.1| Protein FAM91A1 [Crassostrea gigas]	FAM91 C-terminus, FAM91 N-terminus	FAM91, C-terminal domain, FAM91, N-terminal domain
37	183.825	0.526822	0.137236	3.83881	0.000123631	0.00344106	Mnat_02135	Myosin-I heavy chain	gi|817066770|ref|XP_012255240.1| PREDICTED: myosin-I heavy chain-like [Athalia rosae]	gi|817066770|ref|XP_012255240.1| PREDICTED: myosin-I heavy chain-like [Athalia rosae]	IQ calmodulin-binding motif, Myosin head (motor domain), MyTH4 domain, FERM central domain	Myosin head, motor domain, IQ motif, EF-hand binding site, FERM central domain, MyTH4 domain			GO:0005856, GO:0016459, GO:0003774, GO:0005524, GO:0005515	motor activity, protein binding, cytoskeleton, ATP binding, myosin complex
38	123.447	0.498262	0.113619	4.38539	1.15778e-05	0.000626717	Mnat_02205	Nuclear hormone receptor HR96	gi|646699714|gb|KDR10212.1| Nuclear hormone receptor HR96 [Zootermopsis nevadensis]	gi|646699714|gb|KDR10212.1| Nuclear hormone receptor HR96 [Zootermopsis nevadensis]	Zinc finger, C4 type (two domains), Ligand-binding domain of nuclear hormone receptor	Zinc finger, nuclear hormone receptor-type, Nuclear hormone receptor, ligand-binding domain		Reactome: REACT_71	GO:0043565, GO:0003700, GO:0005634, GO:0003707, GO:0006355, GO:0008270, GO:0043401, GO:0003677	steroid hormone mediated signaling pathway, regulation of transcription, DNA-templated, DNA binding, transcription factor activity, sequence-specific DNA binding, zinc ion binding, nucleus, sequence-specific DNA binding, steroid hormone receptor activity
39	78.8581	0.499857	0.134496	3.71652	0.000201989	0.00483358	Mnat_02238	IQ motif and SEC7 domain-containing protein 1	gi|646698617|gb|KDR09696.1| IQ motif and SEC7 domain-containing protein 1 [Zootermopsis nevadensis]	gi|646698617|gb|KDR09696.1| IQ motif and SEC7 domain-containing protein 1 [Zootermopsis nevadensis]	Sec7 domain, PH domain	Sec7 domain, Pleckstrin homology domain			GO:0032012, GO:0005086	regulation of ARF protein signal transduction, ARF guanyl-nucleotide exchange factor activity
40	106.29	0.409415	0.124214	3.29604	0.000980584	0.0143593	Mnat_02239	Microtubule-associated serine/threonine-protein kinase 4	gi|805823674|ref|XP_012151796.1| PREDICTED: microtubule-associated serine/threonine-protein kinase 3 isoform X6 [Megachile rotundata]	gi|805823674|ref|XP_012151796.1| PREDICTED: microtubule-associated serine/threonine-protein kinase 3 isoform X6 [Megachile rotundata]	PDZ domain	PDZ domain			GO:0005515	protein binding
41	311.317	0.461385	0.160939	2.86683	0.004146	0.0394927	Mnat_02248	Cytokine receptor	gi|646698629|gb|KDR09708.1| Cytokine receptor [Zootermopsis nevadensis]	gi|646698629|gb|KDR09708.1| Cytokine receptor [Zootermopsis nevadensis]	Fibronectin type III domain, Interleukin-6 receptor alpha chain, binding	Fibronectin type III, Type I cytokine receptor, cytokine-binding domain			GO:0005515	protein binding
42	163.18	0.442963	0.108615	4.07828	4.53699e-05	0.00170387	Mnat_02258	Transcriptional activator protein Pur-alpha	gi|665796084|ref|XP_008545814.1| PREDICTED: transcriptional activator protein Pur-beta-B isoform X1 [Microplitis demolitor]	gi|665796084|ref|XP_008545814.1| PREDICTED: transcriptional activator protein Pur-beta-B isoform X1 [Microplitis demolitor]	PurA ssDNA and RNA-binding protein	Purine-rich element binding protein family	Purine-rich element binding protein family
43	215.598	0.785956	0.153408	5.1233	3.00231e-07	4.36392e-05	Mnat_02375		gi|646692581|gb|KDR07463.1| hypothetical protein L798_03082 [Zootermopsis nevadensis]	gi|646699501|gb|KDR10081.1| RING finger protein 145 [Zootermopsis nevadensis]	Ring finger domain	Zinc finger, RING-type			GO:0008270, GO:0005515	protein binding, zinc ion binding
44	1140.26	0.504073	0.101669	4.95797	7.12326e-07	8.23033e-05	Mnat_02469	Protein FAM13A	gi|646717776|gb|KDR20506.1| hypothetical protein L798_04895, partial [Zootermopsis nevadensis]	gi|780649644|ref|XP_011690064.1| PREDICTED: protein FAM13A [Wasmannia auropunctata]	RhoGAP domain	Rho GTPase-activating protein domain		Reactome: REACT_11044	GO:0007165	signal transduction
45	132.948	0.379514	0.11362	3.34019	0.000837212	0.0130314	Mnat_02551	Ephrin-B2	gi|328714773|ref|XP_001942892.2| PREDICTED: ephrin-B1 [Acyrthosiphon pisum]	gi|328714773|ref|XP_001942892.2| PREDICTED: ephrin-B1 [Acyrthosiphon pisum]	Ephrin	Ephrin receptor-binding domain	Ephrin		GO:0016020	membrane
46	86.2862	0.4964	0.163389	3.03814	0.00238042	0.0272757	Mnat_02593	Contactin	gi|646710320|gb|KDR15864.1| Contactin [Zootermopsis nevadensis]	gi|646710320|gb|KDR15864.1| Contactin [Zootermopsis nevadensis]	Fibronectin type III domain, Immunoglobulin I-set domain, Immunoglobulin domain, UL45 protein	Fibronectin type III, Herpesvirus UL45-like, Immunoglobulin I-set			GO:0005515	protein binding
47	342.801	0.311255	0.0835131	3.72702	0.000193755	0.00470235	Mnat_02595	Acetolactate synthase-like protein	gi|646710321|gb|KDR15865.1| Acetolactate synthase-like protein [Zootermopsis nevadensis]	gi|646710321|gb|KDR15865.1| Acetolactate synthase-like protein [Zootermopsis nevadensis]	Thiamine pyrophosphate enzyme, C-terminal TPP binding domain, Thiamine pyrophosphate enzyme, N-terminal TPP binding domain, Thiamine pyrophosphate enzyme, central domain	Thiamine pyrophosphate enzyme, C-terminal TPP-binding, Thiamine pyrophosphate enzyme, N-terminal TPP-binding domain, Thiamine pyrophosphate enzyme, central domain			GO:0000287, GO:0030976, GO:0003824	thiamine pyrophosphate binding, catalytic activity, magnesium ion binding
48	78.6255	0.497881	0.166995	2.9814	0.0028693	0.0309122	Mnat_02603		gi|646710306|gb|KDR15850.1| hypothetical protein L798_10163, partial [Zootermopsis nevadensis]	gi|528522610|ref|XP_003201575.2| PREDICTED: gastrula zinc finger protein XlCGF8.2DB-like [Danio rerio]	Zinc finger, C2H2 type	Zinc finger, C2H2			GO:0046872, GO:0003676	nucleic acid binding, metal ion binding
49	652.333	0.305496	0.0966461	3.16098	0.00157242	0.0201995	Mnat_02654	Structural maintenance of chromosomes protein 1A	gi|646714834|gb|KDR18667.1| Structural maintenance of chromosomes protein 1A [Zootermopsis nevadensis]	gi|646714834|gb|KDR18667.1| Structural maintenance of chromosomes protein 1A [Zootermopsis nevadensis]	RecF/RecN/SMC N terminal domain, SMC proteins Flexible Hinge Domain	SMCs flexible hinge, RecF/RecN/SMC, N-terminal	Structural maintenance of chromosomes protein 1A, metazoan		GO:0008280, GO:0051276, GO:0006281, GO:0005515, GO:0007064, GO:0003682, GO:0005694, GO:0005524	chromatin binding, chromosome organization, protein binding, cohesin core heterodimer, ATP binding, DNA repair, mitotic sister chromatid cohesion, chromosome
50	55.9436	0.552959	0.156171	3.54072	0.000399034	0.00790914	Mnat_02689	Zinc finger protein ush	gi|646699329|gb|KDR09999.1| hypothetical protein L798_00234 [Zootermopsis nevadensis]	gi|642922644|ref|XP_971277.2| PREDICTED: zinc finger protein ush isoform X2 [Tribolium castaneum]	Zinc-finger of C2H2 type				GO:0046872, GO:0003676	nucleic acid binding, metal ion binding
51	53.0862	0.475021	0.166691	2.84971	0.0043759	0.0410167	Mnat_02706		gi|646711659|gb|KDR16750.1| hypothetical protein L798_09278 [Zootermopsis nevadensis]		Clock interacting protein circadian	Clock-interacting pacemaker			GO:0045892, GO:0042754	negative regulation of transcription, DNA-templated, negative regulation of circadian rhythm
52	305.571	0.369346	0.105348	3.50597	0.000454939	0.00862516	Mnat_02724	Chromodomain Y-like protein	gi|646698212|gb|KDR09490.1| Chromodomain Y-like protein [Zootermopsis nevadensis]	gi|646698212|gb|KDR09490.1| Chromodomain Y-like protein [Zootermopsis nevadensis]	Enoyl-CoA hydratase/isomerase	Crotonase superfamily			GO:0003824, GO:0008152	metabolic process, catalytic activity
53	183.654	0.327882	0.100268	3.27007	0.00107522	0.0154004	Mnat_02728	LisH domain and HEAT repeat-containing protein	gi|646698208|gb|KDR09486.1| LisH domain and HEAT repeat-containing protein [Zootermopsis nevadensis]	gi|646698208|gb|KDR09486.1| LisH domain and HEAT repeat-containing protein [Zootermopsis nevadensis]					GO:0005488, GO:0005515	protein binding, binding
54	206.039	0.268433	0.0878042	3.05717	0.00223434	0.0259045	Mnat_02791	Regulatory-associated protein of mTOR	gi|817069997|ref|XP_012257000.1| PREDICTED: regulatory-associated protein of mTOR isoform X5 [Athalia rosae]	gi|817069997|ref|XP_012257000.1| PREDICTED: regulatory-associated protein of mTOR isoform X5 [Athalia rosae]	HEAT repeats, WD domain, G-beta repeat, Raptor N-terminal CASPase like domain	Raptor N-terminal CASPase-like domain, WD40 repeat	Regulatory associated protein of TOR		GO:0031929, GO:0005488, GO:0005515, GO:0031931	protein binding, TOR signaling, binding, TORC1 complex
55	722.566	0.289051	0.0987078	2.92835	0.00340762	0.0346456	Mnat_02808	Chromodomain-helicase-DNA-binding protein 1	gi|646711405|gb|KDR16583.1| Chromodomain-helicase-DNA-binding protein 1 [Zootermopsis nevadensis]	gi|646711405|gb|KDR16583.1| Chromodomain-helicase-DNA-binding protein 1 [Zootermopsis nevadensis]	SNF2 family N-terminal domain, Domain of unknown function (DUF4208), Helicase conserved C-terminal domain	Helicase, C-terminal, Domain of unknown function DUF4208, SNF2-related, N-terminal domain			GO:0005524	ATP binding
56	85.2818	0.333167	0.117012	2.84729	0.00440931	0.0411029	Mnat_02828		gi|642932410|ref|XP_008197100.1| PREDICTED: probable GPI-anchored adhesin-like protein PGA55 isoform X2 [Tribolium castaneum]	gi|642932410|ref|XP_008197100.1| PREDICTED: probable GPI-anchored adhesin-like protein PGA55 isoform X2 [Tribolium castaneum]
57	1107.3	0.223221	0.0739415	3.01889	0.00253706	0.0284477	Mnat_02892	Probable E3 ubiquitin-protein ligase TRIP12	gi|646724001|gb|KDR24415.1| putative E3 ubiquitin-protein ligase TRIP12 [Zootermopsis nevadensis]	gi|646724001|gb|KDR24415.1| putative E3 ubiquitin-protein ligase TRIP12 [Zootermopsis nevadensis]	HECT-domain (ubiquitin-transferase), WWE domain	HECT domain, WWE domain		UniPathway: UPA00143	GO:0004842, GO:0008270, GO:0005488	ubiquitin-protein transferase activity, binding, zinc ion binding
58	296.838	0.320721	0.0801599	4.00101	6.30731e-05	0.00214312	Mnat_02963	Adenosine 3'-phospho 5'-phosphosulfate transporter 1	gi|646697210|gb|KDR09040.1| Adenosine 3'-phospho 5'-phosphosulfate transporter 1 [Zootermopsis nevadensis]	gi|646697210|gb|KDR09040.1| Adenosine 3'-phospho 5'-phosphosulfate transporter 1 [Zootermopsis nevadensis]	UAA transporter family	UAA transporter			GO:0055085	transmembrane transport
59	405.899	0.477094	0.134015	3.56001	0.000370847	0.00750201	Mnat_02996	Heterogeneous nuclear ribonucleoprotein U-like protein 1	gi|646708508|gb|KDR14800.1| Heterogeneous nuclear ribonucleoprotein U-like protein 1 [Zootermopsis nevadensis]	gi|646708508|gb|KDR14800.1| Heterogeneous nuclear ribonucleoprotein U-like protein 1 [Zootermopsis nevadensis]	SPRY domain, AAA domain	SPRY domain			GO:0005515	protein binding
60	171.688	0.450147	0.127007	3.54427	0.000393702	0.0078451	Mnat_03025	Protein alan shepard	gi|646709787|gb|KDR15493.1| Protein alan shepard [Zootermopsis nevadensis]	gi|646709787|gb|KDR15493.1| Protein alan shepard [Zootermopsis nevadensis]	RNA recognition motif. (a.k.a. RRM, RBD, or RNP domain)	RNA recognition motif domain			GO:0003676, GO:0000166	nucleic acid binding, nucleotide binding
61	642.404	0.353336	0.107904	3.27452	0.00105841	0.0151873	Mnat_03033	TBC1 domain family member	gi|646714569|gb|KDR18482.1| TBC1 domain family member, partial [Zootermopsis nevadensis]	gi|646714569|gb|KDR18482.1| TBC1 domain family member, partial [Zootermopsis nevadensis]	Rab-GTPase-TBC domain	Rab-GTPase-TBC domain	Ecotropic viral integration site 5 protein		GO:0043087, GO:0005096	regulation of GTPase activity, GTPase activator activity
62	135.516	0.318266	0.11405	2.79059	0.00526119	0.0460212	Mnat_03054	Tyrosine kinase receptor Cad96Ca	gi|642912721|ref|XP_008200976.1| PREDICTED: tyrosine kinase receptor Cad96Ca isoform X2 [Tribolium castaneum]	gi|642912721|ref|XP_008200976.1| PREDICTED: tyrosine kinase receptor Cad96Ca isoform X2 [Tribolium castaneum]	Protein tyrosine kinase	Serine-threonine/tyrosine-protein kinase catalytic domain			GO:0006468, GO:0004713, GO:0005524, GO:0004672	protein kinase activity, protein tyrosine kinase activity, ATP binding, protein phosphorylation
63	383.24	0.207007	0.0694993	2.97855	0.00289616	0.03097	Mnat_03138	Probable protein phosphatase	gi|646709752|gb|KDR15473.1| Protein phosphatase 1G [Zootermopsis nevadensis]	gi|646709752|gb|KDR15473.1| Protein phosphatase 1G [Zootermopsis nevadensis]	Protein phosphatase 2C	PPM-type phosphatase domain	Protein phosphatase 2C family		GO:0006470, GO:0043169, GO:0004722, GO:0003824	protein serine/threonine phosphatase activity, catalytic activity, protein dephosphorylation, cation binding
64	30.4933	0.758571	0.269624	2.81344	0.00490142	0.0438668	Mnat_03194		gi|646695751|gb|KDR08473.1| hypothetical protein L798_01230 [Zootermopsis nevadensis]	gi|817089452|ref|XP_012267591.1| PREDICTED: proline-rich transmembrane protein 4 [Athalia rosae] >gi|817089454|ref|XP_012267592.1| PREDICTED: proline-rich transmembrane protein 4 [Athalia rosae]
65	126.763	0.344202	0.125046	2.75261	0.00591226	0.0496313	Mnat_03197		gi|646695757|gb|KDR08479.1| hypothetical protein L798_01236 [Zootermopsis nevadensis]	gi|328712148|ref|XP_003244738.1| PREDICTED: zinc finger protein 572-like [Acyrthosiphon pisum]	Zinc-finger of C2H2 type, Zinc finger, C2H2 type, C2H2-type zinc finger	Zinc finger, C2H2			GO:0046872, GO:0003676	nucleic acid binding, metal ion binding
66	1061.41	0.339559	0.0834248	4.07024	4.6964e-05	0.00172381	Mnat_03259	Major facilitator superfamily domain-containing protein 6	gi|646708137|gb|KDR14566.1| Major facilitator superfamily domain-containing protein 6 [Zootermopsis nevadensis]	gi|646708137|gb|KDR14566.1| Major facilitator superfamily domain-containing protein 6 [Zootermopsis nevadensis]	MFS_1 like family	Major facilitator superfamily associated domain
67	91.2183	0.404319	0.144765	2.79294	0.00522321	0.0459093	Mnat_03327	Coiled-coil domain-containing protein	gi|815913624|ref|XP_012242139.1| PREDICTED: coiled-coil domain-containing protein CG32809-like [Bombus impatiens]	gi|815913624|ref|XP_012242139.1| PREDICTED: coiled-coil domain-containing protein CG32809-like [Bombus impatiens]	Actin interacting protein 3	Actin interacting protein 3, C-terminal
68	40.6095	0.748899	0.208445	3.59279	0.000327154	0.00694008	Mnat_03329	Polyhomeotic-like protein 3	gi|646706181|gb|KDR13543.1| Polyhomeotic-like protein 3 [Zootermopsis nevadensis]	gi|646706181|gb|KDR13543.1| Polyhomeotic-like protein 3 [Zootermopsis nevadensis]	SAM domain (Sterile alpha motif)	Sterile alpha motif domain			GO:0005634, GO:0008270, GO:0005515	protein binding, nucleus, zinc ion binding
69	610.371	0.228926	0.0800408	2.86011	0.0042349	0.0399233	Mnat_03387	Hypoxia-inducible factor 1-alpha	gi|189237669|ref|XP_967427.2| PREDICTED: hypoxia-inducible factor 1-alpha [Tribolium castaneum]	gi|189237669|ref|XP_967427.2| PREDICTED: hypoxia-inducible factor 1-alpha [Tribolium castaneum]	PAS fold	PAS fold, PAS fold-3			GO:0005737, GO:0005515, GO:0003700, GO:0005634, GO:0006355, GO:0005667, GO:0046983	regulation of transcription, DNA-templated, transcription factor activity, sequence-specific DNA binding, protein binding, protein dimerization activity, nucleus, cytoplasm, transcription factor complex
70	5208.66	0.222465	0.0640471	3.47345	0.000513805	0.00924693	Mnat_03397	Moesin/ezrin/radixin homolog 1	gi|646700007|gb|KDR10362.1| Moesin/ezrin/radixin-like protein 1, partial [Zootermopsis nevadensis]	gi|646700007|gb|KDR10362.1| Moesin/ezrin/radixin-like protein 1, partial [Zootermopsis nevadensis]	FERM C-terminal PH-like domain, FERM N-terminal domain, FERM central domain, Ezrin/radixin/moesin family	FERM, N-terminal, Ezrin/radixin/moesin, C-terminal, FERM central domain, FERM, C-terminal PH-like domain			GO:0005737, GO:0005856, GO:0019898, GO:0003779, GO:0008092	cytoplasm, cytoskeleton, extrinsic component of membrane, cytoskeletal protein binding, actin binding
71	153.866	0.328893	0.0990143	3.32167	0.000894815	0.0135503	Mnat_03401	Probable E3 ubiquitin-protein ligase HERC4	gi|646700004|gb|KDR10359.1| putative E3 ubiquitin-protein ligase HERC4 [Zootermopsis nevadensis]	gi|646700004|gb|KDR10359.1| putative E3 ubiquitin-protein ligase HERC4 [Zootermopsis nevadensis]	HECT-domain (ubiquitin-transferase)	HECT domain		UniPathway: UPA00143	GO:0004842	ubiquitin-protein transferase activity
72	101.918	0.644208	0.197829	3.25638	0.00112842	0.0159585	Mnat_03572	POU domain protein CF1A	gi|646718205|gb|KDR20766.1| POU domain protein CF1A [Zootermopsis nevadensis]	gi|646718205|gb|KDR20766.1| POU domain protein CF1A [Zootermopsis nevadensis]	Homeobox domain, Pou domain - N-terminal to homeobox domain	Homeobox domain, POU-specific domain			GO:0043565, GO:0007420, GO:0003700, GO:0005634, GO:0006355, GO:0006357, GO:0003677	regulation of transcription, DNA-templated, DNA binding, transcription factor activity, sequence-specific DNA binding, brain development, nucleus, sequence-specific DNA binding, regulation of transcription from RNA polymerase II promoter
73	105.156	0.468417	0.117167	3.99785	6.39196e-05	0.00215626	Mnat_03665	Ubiquitin carboxyl-terminal hydrolase 43	gi|817057135|ref|XP_012269460.1| PREDICTED: ubiquitin carboxyl-terminal hydrolase 31 [Athalia rosae]	gi|817057135|ref|XP_012269460.1| PREDICTED: ubiquitin carboxyl-terminal hydrolase 31 [Athalia rosae]	Ubiquitin carboxyl-terminal hydrolase	Peptidase C19, ubiquitin carboxyl-terminal hydrolase			GO:0006511, GO:0016579, GO:0036459	ubiquitin-dependent protein catabolic process, thiol-dependent ubiquitinyl hydrolase activity, protein deubiquitination
74	283.759	0.257893	0.0889138	2.90048	0.00372587	0.0368317	Mnat_03681		gi|646700906|gb|KDR10859.1| Protein CLEC16A [Zootermopsis nevadensis]	gi|646700906|gb|KDR10859.1| Protein CLEC16A [Zootermopsis nevadensis]	Uncharacterised conserved protein	Uncharacterised protein family FPL
75	33.0843	0.572666	0.191542	2.98977	0.00279187	0.0303665	Mnat_03685		gi|646700911|gb|KDR10864.1| Diacylglycerol kinase epsilon [Zootermopsis nevadensis]	gi|646700911|gb|KDR10864.1| Diacylglycerol kinase epsilon [Zootermopsis nevadensis]	Diacylglycerol kinase accessory domain	Diacylglycerol kinase, accessory domain		KEGG: 00561+2.7.1.107|KEGG: 00564+2.7.1.107|MetaCyc: PWY-7039|Reactome: REACT_14797|Reactome: REACT_604	GO:0007205, GO:0004143	diacylglycerol kinase activity, protein kinase C-activating G-protein coupled receptor signaling pathway
76	2868.43	0.233749	0.0710475	3.29003	0.00100175	0.0145337	Mnat_03726	Apolipophorin	gi|646713970|gb|KDR18107.1| Apolipophorin, partial [Zootermopsis nevadensis]	gi|646713970|gb|KDR18107.1| Apolipophorin, partial [Zootermopsis nevadensis]	von Willebrand factor type D domain	von Willebrand factor, type D domain
77	747.054	0.231278	0.080524	2.87216	0.00407675	0.0391179	Mnat_03755	Homeodomain-only protein	gi|383858539|ref|XP_003704758.1| PREDICTED: homeodomain-only protein-like [Megachile rotundata]	gi|383858539|ref|XP_003704758.1| PREDICTED: homeodomain-only protein-like [Megachile rotundata]	Homeobox domain	Homeobox domain			GO:0003677	DNA binding
78	24.7243	0.788254	0.27092	2.90954	0.00361961	0.0360996	Mnat_03776	Alpha-1A adrenergic receptor	gi|646721706|gb|KDR22962.1| Alpha-1A adrenergic receptor, partial [Zootermopsis nevadensis]	gi|646721706|gb|KDR22962.1| Alpha-1A adrenergic receptor, partial [Zootermopsis nevadensis]	7 transmembrane receptor (rhodopsin family)	G protein-coupled receptor, rhodopsin-like		Reactome: REACT_14797	GO:0004930, GO:0007186, GO:0016021	G-protein coupled receptor signaling pathway, G-protein coupled receptor activity, integral component of membrane
79	125.472	0.407039	0.118336	3.4397	0.00058235	0.0101965	Mnat_03908	Multidrug resistance protein 3	gi|307206029|gb|EFN84122.1| Multidrug resistance protein-like protein 49 [Harpegnathos saltator]	gi|307206029|gb|EFN84122.1| Multidrug resistance protein-like protein 49 [Harpegnathos saltator]	ABC transporter transmembrane region, ABC transporter	ABC transporter type 1, transmembrane domain, ABC transporter-like			GO:0042626, GO:0016021, GO:0006810, GO:0016887, GO:0055085, GO:0005524	transport, integral component of membrane, ATP binding, ATPase activity, coupled to transmembrane movement of substances, transmembrane transport, ATPase activity
80	7973.9	0.275593	0.093916	2.93446	0.00334124	0.0344609	Mnat_03969	Peroxidase	gi|685874309|gb|AIP87047.1| peroxicentin [Macrotermes barneyi]	gi|685874309|gb|AIP87047.1| peroxicentin [Macrotermes barneyi]	Animal haem peroxidase	Haem peroxidase, animal	Peroxidase, insect	KEGG: 00940+1.11.1.7|MetaCyc: PWY-5461|MetaCyc: PWY-7214|MetaCyc: PWY-7445	GO:0042600, GO:0055114, GO:0004601, GO:0020037, GO:0006979	heme binding, chorion, peroxidase activity, response to oxidative stress, oxidation-reduction process
81	93.4804	0.625434	0.158854	3.93717	8.24483e-05	0.00254778	Mnat_04071	Elongation of very long chain fatty acids protein	gi|646716045|gb|KDR19452.1| Elongation of very long chain fatty acids protein, partial [Zootermopsis nevadensis]	gi|646716045|gb|KDR19452.1| Elongation of very long chain fatty acids protein, partial [Zootermopsis nevadensis]	GNS1/SUR4 family	ELO family	ELO family	KEGG: 00062+2.3.1.199|MetaCyc: PWY-5080|MetaCyc: PWY-5972|MetaCyc: PWY-6433|MetaCyc: PWY-6598|MetaCyc: PWY-7036|MetaCyc: PWY-7601|MetaCyc: PWY-7602|MetaCyc: PWY-7619|MetaCyc: PWY-7724|MetaCyc: PWY-7725|Reactome: REACT_22258	GO:0016021	integral component of membrane
82	177.828	0.505974	0.170304	2.971	0.00296831	0.0313993	Mnat_04079	Interferon-related developmental regulator 1	gi|646716042|gb|KDR19449.1| Interferon-related developmental regulator 1 [Zootermopsis nevadensis]	gi|646716042|gb|KDR19449.1| Interferon-related developmental regulator 1 [Zootermopsis nevadensis]	Interferon-related developmental regulator (IFRD)	Interferon-related developmental regulator, N-terminal			GO:0005488	binding
83	155.018	0.344015	0.107717	3.1937	0.00140461	0.0186544	Mnat_04110	S1 RNA-binding domain-containing protein 1	gi|646713307|gb|KDR17710.1| S1 RNA-binding domain-containing protein 1 [Zootermopsis nevadensis]	gi|646713307|gb|KDR17710.1| S1 RNA-binding domain-containing protein 1 [Zootermopsis nevadensis]	Tex protein YqgF-like domain, Tex-like protein N-terminal domain, Helix-hairpin-helix motif, S1 RNA binding domain	Tex-like protein, N-terminal, S1 domain, Tex protein, YqgF-like domain		Reactome: REACT_216	GO:0006139, GO:0003676	nucleobase-containing compound metabolic process, nucleic acid binding
84	95.7841	0.449837	0.141023	3.18982	0.00142362	0.018875	Mnat_04116	DNA topoisomerase 3-alpha	gi|913300794|ref|XP_013199761.1| PREDICTED: DNA topoisomerase 3-alpha [Amyelois transitella] >gi|913300796|ref|XP_013199762.1| PREDICTED: DNA topoisomerase 3-alpha [Amyelois transitella]	gi|913300794|ref|XP_013199761.1| PREDICTED: DNA topoisomerase 3-alpha [Amyelois transitella] >gi|913300796|ref|XP_013199762.1| PREDICTED: DNA topoisomerase 3-alpha [Amyelois transitella]	DNA topoisomerase, Toprim domain, Topoisomerase DNA binding C4 zinc finger	Toprim domain, DNA topoisomerase, type IA, zn finger, DNA topoisomerase, type IA, central	DNA topoisomerase, type IA		GO:0006265, GO:0003917, GO:0003916, GO:0005694, GO:0003677	DNA topological change, DNA topoisomerase activity, DNA binding, DNA topoisomerase type I activity, chromosome
85	234.216	0.265328	0.0862361	3.07676	0.00209261	0.0246039	Mnat_04148	Transmembrane channel-like protein 7	gi|646700528|gb|KDR10638.1| Transmembrane channel-like protein 7, partial [Zootermopsis nevadensis]	gi|646700528|gb|KDR10638.1| Transmembrane channel-like protein 7, partial [Zootermopsis nevadensis]	TMC domain	TMC			GO:0016021	integral component of membrane
86	105.964	0.469921	0.146368	3.21056	0.00132479	0.0178358	Mnat_04151	ALK tyrosine kinase receptor	gi|646700524|gb|KDR10634.1| ALK tyrosine kinase receptor [Zootermopsis nevadensis]	gi|646700524|gb|KDR10634.1| ALK tyrosine kinase receptor [Zootermopsis nevadensis]	Protein tyrosine kinase	Serine-threonine/tyrosine-protein kinase catalytic domain			GO:0006468, GO:0016020, GO:0004714, GO:0004713, GO:0004672, GO:0007169, GO:0005524	transmembrane receptor protein tyrosine kinase activity, protein phosphorylation, transmembrane receptor protein tyrosine kinase signaling pathway, protein kinase activity, protein tyrosine kinase activity, ATP binding, membrane
87	261.278	0.356962	0.110793	3.22187	0.00127355	0.0173243	Mnat_04195	Tyrosine-protein phosphatase 10D	gi|646715436|gb|KDR19048.1| Tyrosine-protein phosphatase 10D, partial [Zootermopsis nevadensis]	gi|646715436|gb|KDR19048.1| Tyrosine-protein phosphatase 10D, partial [Zootermopsis nevadensis]	Protein-tyrosine phosphatase	PTP type protein phosphatase			GO:0016311, GO:0006470, GO:0004725, GO:0016791	protein tyrosine phosphatase activity, protein dephosphorylation, phosphatase activity, dephosphorylation
88	1026.11	0.306738	0.0947384	3.23774	0.00120479	0.0166486	Mnat_04211	Neurochondrin-like protein	gi|646700403|gb|KDR10564.1| Neurochondrin-like protein [Zootermopsis nevadensis]	gi|646700403|gb|KDR10564.1| Neurochondrin-like protein [Zootermopsis nevadensis]	Neurochondrin	Neurochondrin	Neurochondrin		GO:0005488	binding
89	802.284	0.801578	0.126525	6.33532	2.36845e-10	1.32785e-07	Mnat_04224	Proteasome activator complex subunit 4	gi|646700414|gb|KDR10575.1| Proteasome activator complex subunit 4 [Zootermopsis nevadensis]	gi|646700414|gb|KDR10575.1| Proteasome activator complex subunit 4 [Zootermopsis nevadensis]	Proteasome-substrate-size regulator, mid region, Domain of unknown function (DUF3437)	Proteasome activator Blm10, mid region, Protein of unknown function DUF3437			GO:0005488	binding
90	579.625	0.346707	0.074979	4.62405	3.76314e-06	0.000281303	Mnat_04243	Phosphatidate phosphatase LPIN1	gi|646723090|gb|KDR23839.1| Lipin-3 [Zootermopsis nevadensis]	gi|646723090|gb|KDR23839.1| Lipin-3 [Zootermopsis nevadensis]	LNS2 (Lipin/Ned1/Smp2), lipin, N-terminal conserved region, Lipin/Ned1/Smp2 multi-domain protein middle domain	Lipin/Ned1/Smp2 (LNS2), Lipin, N-terminal, Lipin, middle domain		KEGG: 00561+3.1.3.4|KEGG: 00564+3.1.3.4|KEGG: 00565+3.1.3.4|KEGG: 00600+3.1.3.4|MetaCyc: PWY-6453
91	299.691	0.302609	0.101579	2.97904	0.00289153	0.0309627	Mnat_04266	E3 ubiquitin-protein ligase CBL-B	gi|646709071|gb|KDR15119.1| E3 ubiquitin-protein ligase CBL-B, partial [Zootermopsis nevadensis]	gi|646709071|gb|KDR15119.1| E3 ubiquitin-protein ligase CBL-B, partial [Zootermopsis nevadensis]	CBL proto-oncogene N-terminal domain 1, CBL proto-oncogene N-terminus, EF hand-like domain, Zinc finger, C3HC4 type (RING finger), CBL proto-oncogene N-terminus, SH2-like domain	Adaptor protein Cbl, EF hand-like, Adaptor protein Cbl, SH2-like, Adaptor protein Cbl, N-terminal helical	Adaptor protein Cbl		GO:0004871, GO:0005515, GO:0005634, GO:0005509, GO:0007166, GO:0023051, GO:0004842, GO:0001784, GO:0008270	calcium ion binding, protein binding, phosphotyrosine binding, zinc ion binding, ubiquitin-protein transferase activity, nucleus, regulation of signaling, signal transducer activity, cell surface receptor signaling pathway
92	106.602	0.302072	0.107567	2.80821	0.00498172	0.0442826	Mnat_04297	[Pyruvate dehydrogenase [lipoamide]] kinase, mitochondrial	gi|817078956|ref|XP_012261868.1| PREDICTED: pyruvate dehydrogenase (acetyl-transferring) kinase, mitochondrial [Athalia rosae]	gi|817078956|ref|XP_012261868.1| PREDICTED: pyruvate dehydrogenase (acetyl-transferring) kinase, mitochondrial [Athalia rosae]	Mitochondrial branched-chain alpha-ketoacid dehydrogenase kinase, Histidine kinase-, DNA gyrase B-, and HSP90-like ATPase	Branched-chain alpha-ketoacid dehydrogenase kinase/Pyruvate dehydrogenase kinase, N-terminal, Histidine kinase-like ATPase, C-terminal domain		Reactome: REACT_1046
93	624.745	0.312011	0.108154	2.88489	0.00391553	0.038083	Mnat_04590	CLIP-associating protein 1	gi|646703297|gb|KDR12058.1| CLIP-associating protein 1 [Zootermopsis nevadensis]	gi|646703297|gb|KDR12058.1| CLIP-associating protein 1 [Zootermopsis nevadensis]	CLASP N terminal	CLASP N-terminal domain			GO:0005488	binding
94	134.261	0.405451	0.130392	3.10947	0.00187421	0.0228427	Mnat_04596	Protein daughterless	gi|646703303|gb|KDR12064.1| Protein daughterless [Zootermopsis nevadensis]	gi|646703303|gb|KDR12064.1| Protein daughterless [Zootermopsis nevadensis]	Helix-loop-helix DNA-binding domain	Myc-type, basic helix-loop-helix (bHLH) domain			GO:0046983	protein dimerization activity
95	119.763	0.385024	0.124396	3.09516	0.00196709	0.0236081	Mnat_04626	Partitioning defective 3-like protein	gi|642934658|ref|XP_008197755.1| PREDICTED: partitioning defective 3 homolog isoform X2 [Tribolium castaneum]	gi|642934658|ref|XP_008197755.1| PREDICTED: partitioning defective 3 homolog isoform X2 [Tribolium castaneum]	PDZ domain (Also known as DHR or GLGF)	PDZ domain			GO:0005515	protein binding
96	150.929	0.411629	0.125039	3.29201	0.000994731	0.0144609	Mnat_04627		gi|242011557|ref|XP_002426515.1| hypothetical protein Phum_PHUM257850 [Pediculus humanus corporis] >gi|212510641|gb|EEB13777.1| hypothetical protein Phum_PHUM257850 [Pediculus humanus corporis]	gi|939235250|ref|XP_014250133.1| PREDICTED: partitioning defective 3 homolog isoform X6 [Cimex lectularius]
97	122.924	0.386687	0.138103	2.79999	0.00511037	0.0452213	Mnat_04645	Calmodulin-binding transcription activator 2	gi|646720718|gb|KDR22340.1| Calmodulin-binding transcription activator 1 [Zootermopsis nevadensis]	gi|646720718|gb|KDR22340.1| Calmodulin-binding transcription activator 1 [Zootermopsis nevadensis]	Ankyrin repeats (3 copies), IPT/TIG domain, CG-1 domain, IQ calmodulin-binding motif	CG-1 DNA-binding domain, IPT domain, IQ motif, EF-hand binding site, Ankyrin repeat-containing domain			GO:0005634, GO:0005515, GO:0003677	protein binding, DNA binding, nucleus
98	12341.7	0.451869	0.0655845	6.88988	5.58393e-12	6.26119e-09	Mnat_04646	RING finger protein nhl-1	gi|646709150|gb|KDR15158.1| RING finger protein nhl-1 [Zootermopsis nevadensis]	gi|646709150|gb|KDR15158.1| RING finger protein nhl-1 [Zootermopsis nevadensis]	Zinc finger, C3HC4 type (RING finger), NHL repeat	Zinc finger, C3HC4 RING-type, NHL repeat			GO:0046872, GO:0008270, GO:0005515, GO:0005622	protein binding, intracellular, metal ion binding, zinc ion binding
99	59.9034	0.560643	0.143197	3.91518	9.03351e-05	0.00272708	Mnat_04674	G-protein coupled receptor	gi|646695887|gb|KDR08538.1| putative G-protein coupled receptor 112 [Zootermopsis nevadensis]	gi|646695887|gb|KDR08538.1| putative G-protein coupled receptor 112 [Zootermopsis nevadensis]	7 transmembrane receptor (Secretin family), GPCR proteolysis site, GPS, motif	GPS motif, GPCR, family 2, secretin-like			GO:0004930, GO:0016021, GO:0016020, GO:0004888, GO:0007166, GO:0007186	transmembrane signaling receptor activity, G-protein coupled receptor activity, membrane, G-protein coupled receptor signaling pathway, integral component of membrane, cell surface receptor signaling pathway
100	132.252	0.354978	0.102099	3.47681	0.000507425	0.00921939	Mnat_04675	Vacuolar protein sorting-associated protein 33A	gi|646695888|gb|KDR08539.1| Vacuolar protein sorting-associated protein 33A [Zootermopsis nevadensis]	gi|646695888|gb|KDR08539.1| Vacuolar protein sorting-associated protein 33A [Zootermopsis nevadensis]	Sec1 family	Sec1-like protein	Sec1-like protein	KEGG: 00360+4.3.1.24|KEGG: 00940+4.3.1.24|MetaCyc: PWY-1121|MetaCyc: PWY-5883|MetaCyc: PWY-6444|MetaCyc: PWY-6457|UniPathway: UPA00713	GO:0006904, GO:0016192	vesicle docking involved in exocytosis, vesicle-mediated transport
101	290.692	0.321131	0.103212	3.11138	0.00186214	0.0227662	Mnat_04690	Tight junction protein ZO-1	gi|646715746|gb|KDR19250.1| Tight junction protein ZO-1 [Zootermopsis nevadensis]	gi|646715746|gb|KDR19250.1| Tight junction protein ZO-1 [Zootermopsis nevadensis]	PDZ domain (Also known as DHR or GLGF), Guanylate kinase, Variant SH3 domain	Guanylate kinase/L-type calcium channel beta subunit, PDZ domain, Variant SH3 domain			GO:0005515	protein binding
102	440.801	0.347805	0.0910331	3.82064	0.000133105	0.00361503	Mnat_04772	Sodium/myo-inositol cotransporter	gi|646703497|gb|KDR12145.1| Sodium/myo-inositol cotransporter [Zootermopsis nevadensis]	gi|646703497|gb|KDR12145.1| Sodium/myo-inositol cotransporter [Zootermopsis nevadensis]	Sodium:solute symporter family	Sodium/solute symporter	Sodium/solute symporter		GO:0005215, GO:0016020, GO:0006810, GO:0055085	transporter activity, transmembrane transport, transport, membrane
103	247.177	0.309224	0.109449	2.82528	0.00472389	0.043083	Mnat_04803	Rho guanine nucleotide exchange factor 10	gi|646719274|gb|KDR21446.1| Rho guanine nucleotide exchange factor 10 [Zootermopsis nevadensis]	gi|646719274|gb|KDR21446.1| Rho guanine nucleotide exchange factor 10 [Zootermopsis nevadensis]
104	313.368	0.31796	0.112544	2.8252	0.00472507	0.043083	Mnat_04926	Growth factor receptor-bound protein 14	gi|646701979|gb|KDR11446.1| Growth factor receptor-bound protein 10, partial [Zootermopsis nevadensis]	gi|646701979|gb|KDR11446.1| Growth factor receptor-bound protein 10, partial [Zootermopsis nevadensis]	BPS (Between PH and SH2), SH2 domain	BPS (Between PH and SH2) domain, SH2 domain
105	99.5634	0.404844	0.137235	2.95001	0.00317767	0.0331229	Mnat_05082	Multiple C2 and transmembrane domain-containing protein 2	gi|646723588|gb|KDR24135.1| Tricalbin-1 [Zootermopsis nevadensis]	gi|646723588|gb|KDR24135.1| Tricalbin-1 [Zootermopsis nevadensis]	C2 domain	C2 domain			GO:0005515	protein binding
106	490.494	0.32994	0.113532	2.90613	0.00365931	0.0363568	Mnat_05200	Multidrug resistance-associated protein 5	gi|725565682|ref|XP_010335926.1| PREDICTED: multidrug resistance-associated protein 5 isoform X2 [Saimiri boliviensis boliviensis]	gi|725565682|ref|XP_010335926.1| PREDICTED: multidrug resistance-associated protein 5 isoform X2 [Saimiri boliviensis boliviensis]	Reverse transcriptase (RNA-dependent DNA polymerase), ABC transporter, ABC transporter transmembrane region	ABC transporter type 1, transmembrane domain, ABC transporter-like, Reverse transcriptase domain			GO:0042626, GO:0016021, GO:0006810, GO:0016887, GO:0055085, GO:0005524	transport, integral component of membrane, ATP binding, ATPase activity, coupled to transmembrane movement of substances, transmembrane transport, ATPase activity
107	70.342	0.479698	0.126976	3.77786	0.000158185	0.00411124	Mnat_05285	Sorting nexin-8	gi|646697032|gb|KDR08951.1| Sorting nexin-8 [Zootermopsis nevadensis]	gi|646697032|gb|KDR08951.1| Sorting nexin-8 [Zootermopsis nevadensis]	PX domain, Cytidylyltransferase	Acylneuraminate cytidylyltransferase, Phox homologous domain		KEGG: 00540+2.7.7.38|MetaCyc: PWY-1269|UniPathway: UPA00030|UniPathway: UPA00358	GO:0035091	phosphatidylinositol binding
108	21.3118	0.933077	0.337544	2.76431	0.00570431	0.0485609	Mnat_05408	Innexin shaking-B	gi|332025145|gb|EGI65325.1| Innexin shaking-B [Acromyrmex echinatior]	gi|332025145|gb|EGI65325.1| Innexin shaking-B [Acromyrmex echinatior]	Innexin	Innexin	Innexin		GO:0005921	gap junction
109	1151.7	1.27268	0.418489	3.04113	0.00235695	0.0272055	Mnat_05414	Cytochrome P450 6k1	gi|817086250|ref|XP_012265847.1| PREDICTED: uncharacterized protein LOC105691736 [Athalia rosae]	gi|57158231|dbj|BAD84176.1| cytochrome P450 [Hodotermopsis sjostedti]	Cytochrome P450	Cytochrome P450		Reactome: REACT_13433	GO:0005506, GO:0016705, GO:0055114, GO:0020037	oxidoreductase activity, acting on paired donors, with incorporation or reduction of molecular oxygen, heme binding, oxidation-reduction process, iron ion binding
110	231.473	0.554718	0.167229	3.31711	0.000909535	0.01365	Mnat_05416		gi|646706465|gb|KDR13674.1| hypothetical protein L798_12320, partial [Zootermopsis nevadensis]		Zona pellucida-like domain	Zona pellucida domain
111	198.453	0.240884	0.0855967	2.81417	0.00489031	0.0438174	Mnat_05473	StAR-related lipid transfer protein 3	gi|646720352|gb|KDR22110.1| StAR-related lipid transfer protein 3 [Zootermopsis nevadensis]	gi|646720352|gb|KDR22110.1| StAR-related lipid transfer protein 3 [Zootermopsis nevadensis]	Cholesterol-capturing domain, START domain	MENTAL domain, START domain			GO:0008289	lipid binding
112	645.719	0.441575	0.0915316	4.82429	1.40505e-06	0.000140265	Mnat_05476	Coiled-coil domain-containing protein 47	gi|646720349|gb|KDR22107.1| Coiled-coil domain-containing protein 47 [Zootermopsis nevadensis]	gi|646720349|gb|KDR22107.1| Coiled-coil domain-containing protein 47 [Zootermopsis nevadensis]	Protein of unknown function (DUF1682)	Protein of unknown function DUF1682	Protein of unknown function DUF1682
113	54.1196	0.480438	0.145154	3.30986	0.00093342	0.0139285	Mnat_05499	Irregular chiasm C-roughest protein	gi|646694768|gb|KDR08118.1| Kin of IRRE-like protein 2, partial [Zootermopsis nevadensis]	gi|646694768|gb|KDR08118.1| Kin of IRRE-like protein 2, partial [Zootermopsis nevadensis]	CD80-like C2-set immunoglobulin domain, Immunoglobulin domain, Immunoglobulin I-set domain	CD80-like, immunoglobulin C2-set, Immunoglobulin I-set			GO:0005515	protein binding
114	224.05	0.427523	0.122798	3.48151	0.000498594	0.00912229	Mnat_05540	G protein-coupled receptor kinase 1	gi|242003622|ref|XP_002422801.1| cAMP-dependent protein kinase catalytic subunit, putative [Pediculus humanus corporis] >gi|212505659|gb|EEB10063.1| cAMP-dependent protein kinase catalytic subunit, putative [Pediculus humanus corporis]	gi|242003622|ref|XP_002422801.1| cAMP-dependent protein kinase catalytic subunit, putative [Pediculus humanus corporis] >gi|212505659|gb|EEB10063.1| cAMP-dependent protein kinase catalytic subunit, putative [Pediculus humanus corporis]	Protein kinase domain, Regulator of G protein signaling domain	Protein kinase domain, RGS domain			GO:0006468, GO:0004674, GO:0007165, GO:0004703, GO:0004672, GO:0005524	G-protein coupled receptor kinase activity, protein phosphorylation, signal transduction, protein kinase activity, ATP binding, protein serine/threonine kinase activity
115	331.198	0.489806	0.124191	3.94397	8.01433e-05	0.00250615	Mnat_05564	Integrin alpha-PS2	gi|646698323|gb|KDR09550.1| Integrin alpha-PS2 [Zootermopsis nevadensis]	gi|646698323|gb|KDR09550.1| Integrin alpha-PS2 [Zootermopsis nevadensis]	Integrin alpha, FG-GAP repeat	Integrin alpha-2, FG-GAP repeat		Reactome: REACT_13552	GO:0007155, GO:0008305	cell adhesion, integrin complex
116	203.846	0.43286	0.0966703	4.4777	7.5453e-06	0.000466324	Mnat_05580	Heterogeneous nuclear ribonucleoprotein L	gi|646705740|gb|KDR13299.1| Heterogeneous nuclear ribonucleoprotein L, partial [Zootermopsis nevadensis]	gi|646705740|gb|KDR13299.1| Heterogeneous nuclear ribonucleoprotein L, partial [Zootermopsis nevadensis]	RNA recognition motif. (a.k.a. RRM, RBD, or RNP domain)				GO:0003676, GO:0000166	nucleic acid binding, nucleotide binding
117	358.065	0.452095	0.0946841	4.77477	1.79915e-06	0.000160472	Mnat_05617		gi|646707541|gb|KDR14242.1| hypothetical protein L798_10548 [Zootermopsis nevadensis]		Protein of unknown function (DUF1295)	Protein of unknown function DUF1295		Reactome: REACT_22258	GO:0005737, GO:0016021, GO:0016627, GO:0006629	oxidoreductase activity, acting on the CH-CH group of donors, cytoplasm, integral component of membrane, lipid metabolic process
118	102.152	0.695601	0.135965	5.11602	3.12055e-07	4.45331e-05	Mnat_05650	Potassium/sodium hyperpolarization-activated cyclic nucleotide-gated channel 4	gi|270010707|gb|EFA07155.1| hypothetical protein TcasGA2_TC010149 [Tribolium castaneum]	gi|642930306|ref|XP_008196339.1| PREDICTED: potassium/sodium hyperpolarization-activated cyclic nucleotide-gated channel 2 isoform X5 [Tribolium castaneum]	Cyclic nucleotide-binding domain	Cyclic nucleotide-binding domain
119	167.387	0.294015	0.103494	2.84088	0.00449897	0.0415954	Mnat_05685	Capon-like protein	gi|646720140|gb|KDR21978.1| Capon-like protein [Zootermopsis nevadensis]	gi|646720140|gb|KDR21978.1| Capon-like protein [Zootermopsis nevadensis]
120	45.28	0.466813	0.155081	3.01013	0.00261133	0.028868	Mnat_05764	Spermidine synthase	gi|646719986|gb|KDR21877.1| Spermidine synthase [Zootermopsis nevadensis]	gi|646719986|gb|KDR21877.1| Spermidine synthase [Zootermopsis nevadensis]	Spermine/spermidine synthase			KEGG: 00270+2.5.1.16|KEGG: 00330+2.5.1.16|KEGG: 00410+2.5.1.16|KEGG: 00480+2.5.1.16|UniPathway: UPA00248	GO:0003824	catalytic activity
121	82.6952	1.53546	0.417457	3.67813	0.000234951	0.00540802	Mnat_05951	ATP-binding cassette sub-family G member 1	gi|646695438|gb|KDR08336.1| ATP-binding cassette sub-family G member 4 [Zootermopsis nevadensis]	gi|646695438|gb|KDR08336.1| ATP-binding cassette sub-family G member 4 [Zootermopsis nevadensis]	ABC transporter, ABC-2 type transporter	ABC transporter-like, ABC-2 type transporter			GO:0016020, GO:0016887, GO:0005524	ATP binding, ATPase activity, membrane
122	263.189	0.480531	0.156092	3.07852	0.00208032	0.0245541	Mnat_05970	Fibrillin-1	gi|641668794|ref|XP_008184576.1| PREDICTED: fibrillin-2-like isoform X2 [Acyrthosiphon pisum]	gi|641668794|ref|XP_008184576.1| PREDICTED: fibrillin-2-like isoform X2 [Acyrthosiphon pisum]	Calcium-binding EGF domain, Complement Clr-like EGF-like, TB domain	EGF-like calcium-binding domain, Complement Clr-like EGF domain, TB domain	Fibrillin		GO:0005201, GO:0005509, GO:0005515, GO:0005578	calcium ion binding, protein binding, proteinaceous extracellular matrix, extracellular matrix structural constituent
123	130.454	0.432181	0.14448	2.99128	0.00277809	0.030285	Mnat_06050	Neural-cadherin	gi|170065060|ref|XP_001867785.1| conserved hypothetical protein [Culex quinquefasciatus] >gi|167882207|gb|EDS45590.1| conserved hypothetical protein [Culex quinquefasciatus]	gi|939255873|ref|XP_014247708.1| PREDICTED: neural-cadherin isoform X2 [Cimex lectularius]	Cadherin domain	Cadherin			GO:0007155, GO:0016020, GO:0007156, GO:0005509, GO:0005886	calcium ion binding, homophilic cell adhesion via plasma membrane adhesion molecules, cell adhesion, plasma membrane, membrane
124	217.625	0.539496	0.0871069	6.1935	5.88427e-10	2.56587e-07	Mnat_06093
125	241.047	0.325456	0.112228	2.89997	0.00373204	0.0368462	Mnat_06100	Nicastrin	gi|646708295|gb|KDR14663.1| Nicastrin [Zootermopsis nevadensis]	gi|646708295|gb|KDR14663.1| Nicastrin [Zootermopsis nevadensis]	Nicastrin	Nicastrin	Nicastrin		GO:0016485, GO:0016021	protein processing, integral component of membrane
126	2272.79	0.199422	0.0724684	2.75185	0.00592595	0.0496931	Mnat_06131	Bromodomain-containing protein 2	gi|925671303|gb|KOX69116.1| Bromodomain testis-specific protein, partial [Melipona quadrifasciata]	gi|925671303|gb|KOX69116.1| Bromodomain testis-specific protein, partial [Melipona quadrifasciata]	Bromodomain extra-terminal - transcription regulation, Bromodomain	Bromodomain, NET domain			GO:0005515	protein binding
127	142.949	0.370212	0.108461	3.41333	0.000641752	0.0109265	Mnat_06191	Protein SCAF8	gi|646703966|gb|KDR12376.1| Putative RNA-binding protein 16 [Zootermopsis nevadensis]	gi|646703966|gb|KDR12376.1| Putative RNA-binding protein 16 [Zootermopsis nevadensis]	RNA recognition motif. (a.k.a. RRM, RBD, or RNP domain), RNA polymerase II-binding domain.	RNA polymerase II-binding domain, RNA recognition motif domain			GO:0003676, GO:0000166	nucleic acid binding, nucleotide binding
128	767.102	0.250684	0.0799341	3.13613	0.00171195	0.0216378	Mnat_06219	Heat shock 70 kDa protein 4L	gi|646715814|gb|KDR19282.1| Heat shock 70 kDa protein 4L [Zootermopsis nevadensis]	gi|646715814|gb|KDR19282.1| Heat shock 70 kDa protein 4L [Zootermopsis nevadensis]	Hsp70 protein	Heat shock protein 70 family
129	20.6012	0.681661	0.236401	2.8835	0.00393287	0.03811	Mnat_06451	Platelet-activating factor acetylhydrolase IB subunit beta-like protein	gi|646706023|gb|KDR13448.1| Platelet-activating factor acetylhydrolase IB subunit beta-like protein [Zootermopsis nevadensis]	gi|646706023|gb|KDR13448.1| Platelet-activating factor acetylhydrolase IB subunit beta-like protein [Zootermopsis nevadensis]	GDSL-like Lipase/Acylhydrolase family	SGNH hydrolase-type esterase domain
130	175.838	0.61891	0.138178	4.47907	7.49692e-06	0.000466324	Mnat_06569	Vesicular glutamate transporter 2	gi|646716119|gb|KDR19506.1| Vesicular glutamate transporter 2 [Zootermopsis nevadensis]	gi|646716119|gb|KDR19506.1| Vesicular glutamate transporter 2 [Zootermopsis nevadensis]	Major Facilitator Superfamily	Major facilitator superfamily			GO:0016021, GO:0055085	integral component of membrane, transmembrane transport
131	1185.97	0.931478	0.246421	3.78003	0.00015681	0.00408905	Mnat_06638	Cytochrome P450 4g15	gi|646707999|gb|KDR14504.1| Cytochrome P450 4g15 [Zootermopsis nevadensis]	gi|646707999|gb|KDR14504.1| Cytochrome P450 4g15 [Zootermopsis nevadensis]	Cytochrome P450	Cytochrome P450		Reactome: REACT_13433	GO:0005506, GO:0016705, GO:0055114, GO:0020037	oxidoreductase activity, acting on paired donors, with incorporation or reduction of molecular oxygen, heme binding, oxidation-reduction process, iron ion binding
132	1013.89	0.340287	0.0992875	3.42729	0.000609637	0.0105379	Mnat_06826		gi|646696266|gb|KDR08669.1| Stabilin-1 [Zootermopsis nevadensis]	gi|646696266|gb|KDR08669.1| Stabilin-1 [Zootermopsis nevadensis]	Fasciclin domain	FAS1 domain
133	29.5254	0.649709	0.199675	3.25383	0.00113861	0.0160283	Mnat_06867	Cyclic nucleotide-gated cation channel alpha-3	gi|646703521|gb|KDR12169.1| Cyclic nucleotide-gated olfactory channel [Zootermopsis nevadensis]	gi|646703521|gb|KDR12169.1| Cyclic nucleotide-gated olfactory channel [Zootermopsis nevadensis]	Cyclic nucleotide-binding domain	Cyclic nucleotide-binding domain
134	278.952	0.36986	0.131701	2.80834	0.0049798	0.0442826	Mnat_07004	Solute carrier family 25 member 36	gi|646723479|gb|KDR24076.1| Solute carrier family 25 member 36, partial [Zootermopsis nevadensis]	gi|646723479|gb|KDR24076.1| Solute carrier family 25 member 36, partial [Zootermopsis nevadensis]	Mitochondrial carrier protein	Mitochondrial substrate/solute carrier
135	516.889	0.339305	0.111638	3.03932	0.00237115	0.0272093	Mnat_07022	Bromodomain-containing protein 8	gi|646715137|gb|KDR18841.1| Bromodomain-containing protein 8 [Zootermopsis nevadensis]	gi|646715137|gb|KDR18841.1| Bromodomain-containing protein 8 [Zootermopsis nevadensis]	Bromodomain	Bromodomain			GO:0005515	protein binding
136	416.4	1.16559	0.307678	3.78835	0.00015165	0.00402128	Mnat_07055	Fatty acid synthase	gi|646714789|gb|KDR18643.1| hypothetical protein L798_06624, partial [Zootermopsis nevadensis]	gi|817065061|ref|XP_012254303.1| PREDICTED: fatty acid synthase-like [Athalia rosae]	Polyketide synthase dehydratase, Acyl transferase domain, Beta-ketoacyl synthase, N-terminal domain, Ketoacyl-synthetase C-terminal extension, Beta-ketoacyl synthase, C-terminal domain	Polyketide synthase, dehydratase domain, Ketoacyl-synthetase, C-terminal extension, Beta-ketoacyl synthase, C-terminal, Acyl transferase, Beta-ketoacyl synthase, N-terminal			GO:0003824, GO:0016740, GO:0008152	metabolic process, catalytic activity, transferase activity
137	50.9164	0.610632	0.201118	3.03619	0.00239585	0.0272996	Mnat_07059		gi|646708639|gb|KDR14861.1| hypothetical protein L798_11402 [Zootermopsis nevadensis]	gi|195444012|ref|XP_002069678.1| GK11653 [Drosophila willistoni] >gi|194165763|gb|EDW80664.1| GK11653 [Drosophila willistoni]	PAN domain, Zona pellucida-like domain	PAN/Apple domain, Zona pellucida domain
138	90.4519	0.426797	0.138383	3.08417	0.00204124	0.0241654	Mnat_07135	Cyclin-dependent kinase 6	gi|646701908|gb|KDR11403.1| Cell division protein kinase 6, partial [Zootermopsis nevadensis]	gi|646701908|gb|KDR11403.1| Cell division protein kinase 6, partial [Zootermopsis nevadensis]	Protein kinase domain	Protein kinase domain			GO:0006468, GO:0005524, GO:0004672	protein kinase activity, ATP binding, protein phosphorylation
139	102.624	0.450325	0.14001	3.21638	0.00129818	0.0175983	Mnat_07208	Transcriptional repressor p66-beta	gi|939232902|ref|XP_014260122.1| PREDICTED: transcriptional repressor p66-beta [Cimex lectularius]	gi|939232902|ref|XP_014260122.1| PREDICTED: transcriptional repressor p66-beta [Cimex lectularius]
140	258.376	0.422962	0.136186	3.10577	0.00189787	0.0230238	Mnat_07254	Death-inducer obliterator 1	gi|646626467|gb|KDQ71486.1| Death-inducer obliterator 1 [Zootermopsis nevadensis]	gi|646626467|gb|KDQ71486.1| Death-inducer obliterator 1 [Zootermopsis nevadensis]	SPOC domain, BRK domain, PHD-finger, Transcription factor S-II (TFIIS), central domain	Zinc finger, PHD-finger, BRK domain, Transcription elongation factor S-II, central domain, Spen paralogue and orthologue SPOC, C-terminal			GO:0005634, GO:0016817, GO:0006351, GO:0005515, GO:0008270	protein binding, transcription, DNA-templated, nucleus, hydrolase activity, acting on acid anhydrides, zinc ion binding
141	98.1458	0.329811	0.113258	2.91204	0.00359078	0.0359488	Mnat_07399		gi|646682851|gb|KDR02396.1| hypothetical protein L798_04044 [Zootermopsis nevadensis]	gi|642928283|ref|XP_008195518.1| PREDICTED: transmembrane protein 209 [Tribolium castaneum]	Cytochrome B561, N terminal	Cytochrome B561-related
142	71.8496	0.366926	0.128795	2.84892	0.00438672	0.0410167	Mnat_07564	Cyclin-dependent kinase 14	gi|646708947|gb|KDR15062.1| Serine/threonine-protein kinase PFTAIRE-1, partial [Zootermopsis nevadensis]	gi|646708947|gb|KDR15062.1| Serine/threonine-protein kinase PFTAIRE-1, partial [Zootermopsis nevadensis]	Protein kinase domain	Protein kinase domain			GO:0006468, GO:0005524, GO:0004672	protein kinase activity, ATP binding, protein phosphorylation
143	287.645	0.26429	0.0834646	3.1665	0.00154288	0.0200486	Mnat_07567		gi|646708944|gb|KDR15059.1| hypothetical protein L798_11134 [Zootermopsis nevadensis]	gi|936689573|ref|XP_014222763.1| PREDICTED: apoptotic chromatin condensation inducer in the nucleus isoform X3 [Trichogramma pretiosum]
144	308.999	0.271312	0.0857706	3.16323	0.0015603	0.0201367	Mnat_07644	UBASH3A-like protein	gi|270010680|gb|EFA07128.1| hypothetical protein TcasGA2_TC010119 [Tribolium castaneum]	gi|642930216|ref|XP_970192.2| PREDICTED: protein UBASH3A homolog isoform X1 [Tribolium castaneum]	Histidine phosphatase superfamily (branch 1), UBA/TS-N domain, Variant SH3 domain	Ubiquitin-associated domain, SH3 domain, Histidine phosphatase superfamily, clade-1			GO:0005515	protein binding
145	249.801	0.407963	0.106454	3.8323	0.000126949	0.00349622	Mnat_07693	Protein tiptop	gi|646705981|gb|KDR13419.1| Protein tiptop [Zootermopsis nevadensis]	gi|646705981|gb|KDR13419.1| Protein tiptop [Zootermopsis nevadensis]	C2H2-type zinc finger, C2H2 type zinc-finger (2 copies)	Zinc finger, C2H2, Zinc finger, C2H2-like	Teashirt family, Protein tiptop/teashirt		GO:0048730, GO:0048749, GO:0046872, GO:0010468, GO:0000122	negative regulation of transcription from RNA polymerase II promoter, compound eye development, epidermis morphogenesis, metal ion binding, regulation of gene expression
146	153.058	0.439373	0.140583	3.12537	0.00177583	0.0221246	Mnat_07708	Regulator of G-protein signaling 7	gi|646705564|gb|KDR13220.1| Regulator of G-protein signaling 9 [Zootermopsis nevadensis]	gi|646705564|gb|KDR13220.1| Regulator of G-protein signaling 9 [Zootermopsis nevadensis]	GGL domain, Domain found in Dishevelled, Egl-10, and Pleckstrin (DEP), Regulator of G protein signaling domain	G-protein gamma-like domain, RGS domain, DEP domain			GO:0005834, GO:0035556, GO:0007186, GO:0004871	heterotrimeric G-protein complex, intracellular signal transduction, signal transducer activity, G-protein coupled receptor signaling pathway
147	611.42	0.443649	0.157246	2.82138	0.00478183	0.0431409	Mnat_07712		gi|646705984|gb|KDR13422.1| hypothetical protein L798_12497 [Zootermopsis nevadensis]
148	120.083	0.285772	0.103914	2.75008	0.00595815	0.0499098	Mnat_07774	LIN1-like protein	gi|646698332|gb|KDR09559.1| LIN1-like protein [Zootermopsis nevadensis]	gi|646698332|gb|KDR09559.1| LIN1-like protein [Zootermopsis nevadensis]	GYF domain	GYF domain			GO:0005515	protein binding
149	1084.31	0.272138	0.0781175	3.4837	0.000494532	0.00911113	Mnat_07777	6-phosphofructo-2-kinase/fructose-2,6-biphosphatase 2	gi|646698330|gb|KDR09557.1| 6-phosphofructo-2-kinase/fructose-2,6-biphosphatase 2 [Zootermopsis nevadensis]	gi|646698330|gb|KDR09557.1| 6-phosphofructo-2-kinase/fructose-2,6-biphosphatase 2 [Zootermopsis nevadensis]	6-phosphofructo-2-kinase, Histidine phosphatase superfamily (branch 1)	6-phosphofructo-2-kinase, Histidine phosphatase superfamily, clade-1	Fructose-2,6-bisphosphatase	UniPathway: UPA00109	GO:0003824, GO:0008152, GO:0003873, GO:0006000, GO:0005524, GO:0006003	fructose 2,6-bisphosphate metabolic process, catalytic activity, 6-phosphofructo-2-kinase activity, fructose metabolic process, metabolic process, ATP binding
150	264.138	0.321515	0.112072	2.86884	0.00411983	0.0393148	Mnat_07798	Myosin-XVIIIa	gi|646710887|gb|KDR16277.1| Myosin-XVIIIa, partial [Zootermopsis nevadensis]	gi|646710887|gb|KDR16277.1| Myosin-XVIIIa, partial [Zootermopsis nevadensis]	Myosin head (motor domain)	Myosin head, motor domain			GO:0016459, GO:0003774, GO:0005524	motor activity, ATP binding, myosin complex
151	74.401	0.480998	0.161932	2.97036	0.00297451	0.0314225	Mnat_07799	Myosin-XVIIIa	gi|646710887|gb|KDR16277.1| Myosin-XVIIIa, partial [Zootermopsis nevadensis]	gi|646710887|gb|KDR16277.1| Myosin-XVIIIa, partial [Zootermopsis nevadensis]					GO:0005515	protein binding
152	1059.52	0.179822	0.0569518	3.15745	0.00159156	0.020412	Mnat_07905	Counting factor associated protein D	gi|646702402|gb|KDR11614.1| Counting factor associated protein D [Zootermopsis nevadensis]	gi|646702402|gb|KDR11614.1| Counting factor associated protein D [Zootermopsis nevadensis]	Cathepsin propeptide inhibitor domain (I29), Papain family cysteine protease	Peptidase C1A, papain C-terminal, Cathepsin propeptide inhibitor domain (I29)	Peptidase C1A		GO:0006508, GO:0008234	proteolysis, cysteine-type peptidase activity
153	210.95	0.513968	0.172665	2.97668	0.00291387	0.0309905	Mnat_07965	Putative epidermal cell surface receptor	gi|646714649|gb|KDR18539.1| Putative epidermal cell surface receptor [Zootermopsis nevadensis]	gi|646714649|gb|KDR18539.1| Putative epidermal cell surface receptor [Zootermopsis nevadensis]	Fibronectin type III domain	Fibronectin type III			GO:0005515	protein binding
154	416.347	0.525086	0.0874365	6.00534	1.90935e-09	6.81205e-07	Mnat_07973	Spinster-like protein	gi|646700300|gb|KDR10504.1| hypothetical protein L798_15494 [Zootermopsis nevadensis]		Major Facilitator Superfamily	Major facilitator superfamily			GO:0016021, GO:0055085	integral component of membrane, transmembrane transport
155	152.64	0.542649	0.106294	5.10519	3.3047e-07	4.6319e-05	Mnat_08199		gi|646699829|gb|KDR10266.1| hypothetical protein L798_15525 [Zootermopsis nevadensis]	gi|332374468|gb|AEE62375.1| unknown [Dendroctonus ponderosae]
156	95.532	0.506504	0.120919	4.18878	2.80456e-05	0.0012095	Mnat_08302	Mariner Mos1 transposase	gi|646710155|gb|KDR15756.1| hypothetical protein L798_10299 [Zootermopsis nevadensis]	gi|675366016|gb|KFM58918.1| Histone-lysine N-methyltransferase SETMAR, partial [Stegodyphus mimosarum]	Transposase (partial DDE domain)	Transposase, type 1
157	260.219	0.346542	0.0947473	3.65754	0.000254652	0.00577678	Mnat_08314	Condensin complex subunit 1	gi|646710137|gb|KDR15738.1| Condensin complex subunit 1 [Zootermopsis nevadensis]	gi|646710137|gb|KDR15738.1| Condensin complex subunit 1 [Zootermopsis nevadensis]	non-SMC mitotic condensation complex subunit 1, non-SMC mitotic condensation complex subunit 1, N-term	Condensin complex subunit 1, C-terminal, Condensin complex subunit 1, N-terminal	Condensin subunit 1/Condensin-2 complex subunit D3		GO:0030261, GO:0007076, GO:0005634, GO:0007067, GO:0005488	binding, chromosome condensation, mitotic nuclear division, mitotic chromosome condensation, nucleus
158	35.8322	0.608033	0.204296	2.97624	0.00291808	0.0309933	Mnat_08441	Tyrosine-protein kinase Src42A	gi|646703679|gb|KDR12232.1| Tyrosine-protein kinase Src42A [Zootermopsis nevadensis]	gi|646703679|gb|KDR12232.1| Tyrosine-protein kinase Src42A [Zootermopsis nevadensis]	Protein tyrosine kinase, SH2 domain	Serine-threonine/tyrosine-protein kinase catalytic domain, SH2 domain			GO:0006468, GO:0004713, GO:0005524, GO:0004672	protein kinase activity, protein tyrosine kinase activity, ATP binding, protein phosphorylation
159	74.3158	0.681434	0.175156	3.89044	0.000100063	0.00295262	Mnat_08446	Kinesin-like protein Klp10A	gi|646703671|gb|KDR12224.1| Kinesin-like protein Klp10A [Zootermopsis nevadensis]	gi|646703671|gb|KDR12224.1| Kinesin-like protein Klp10A [Zootermopsis nevadensis]	Kinesin motor domain	Kinesin motor domain	Kinesin-like protein		GO:0005871, GO:0008017, GO:0007018, GO:0005524, GO:0003777	kinesin complex, microtubule-based movement, microtubule binding, microtubule motor activity, ATP binding
160	1248.32	0.288318	0.0868088	3.3213	0.000895988	0.0135503	Mnat_08612		gi|646710504|gb|KDR15995.1| hypothetical protein L798_10345 [Zootermopsis nevadensis]	gi|936705319|ref|XP_014230625.1| PREDICTED: zinc finger protein on ecdysone puffs-like isoform X2 [Trichogramma pretiosum] >gi|936705322|ref|XP_014230626.1| PREDICTED: zinc finger protein on ecdysone puffs-like isoform X2 [Trichogramma pretiosum]					GO:0046872	metal ion binding
161	54.5692	0.480005	0.148704	3.22793	0.00124688	0.0170799	Mnat_08687		gi|646703850|gb|KDR12311.1| Serine/threonine-protein kinase QSK [Zootermopsis nevadensis]	gi|646703850|gb|KDR12311.1| Serine/threonine-protein kinase QSK [Zootermopsis nevadensis]
162	50.5986	0.538162	0.171949	3.12978	0.0017494	0.0219346	Mnat_08815	Serine proteinase stubble	gi|939265057|ref|XP_014252557.1| PREDICTED: trypsin-1-like [Cimex lectularius] >gi|939265059|ref|XP_014252558.1| PREDICTED: trypsin-1-like [Cimex lectularius] >gi|939265061|ref|XP_014252559.1| PREDICTED: trypsin-1-like [Cimex lectularius]	gi|939265057|ref|XP_014252557.1| PREDICTED: trypsin-1-like [Cimex lectularius] >gi|939265059|ref|XP_014252558.1| PREDICTED: trypsin-1-like [Cimex lectularius] >gi|939265061|ref|XP_014252559.1| PREDICTED: trypsin-1-like [Cimex lectularius]	Trypsin	Serine proteases, trypsin domain			GO:0004252, GO:0006508	serine-type endopeptidase activity, proteolysis
163	476.451	0.278932	0.0694247	4.01776	5.87533e-05	0.00204857	Mnat_08857	Pre-mRNA-splicing factor SLU7	gi|646710420|gb|KDR15939.1| Pre-mRNA-splicing factor SLU7 [Zootermopsis nevadensis]	gi|646710420|gb|KDR15939.1| Pre-mRNA-splicing factor SLU7 [Zootermopsis nevadensis]	Pre-mRNA splicing Prp18-interacting factor	Pre-mRNA splicing Prp18-interacting factor
164	160.563	0.328738	0.0971975	3.38217	0.000719155	0.0117109	Mnat_08895	Mps one binder kinase activator-like 1	gi|618731106|emb|CCX34990.1| Mob as tumor suppressor [Blattella germanica]	gi|618731106|emb|CCX34990.1| Mob as tumor suppressor [Blattella germanica]	Mob1/phocein family	MOB kinase activator family	MOB kinase activator family
165	349.214	0.380321	0.107228	3.54684	0.00038988	0.00782651	Mnat_08900	Branchpoint-bridging protein	gi|646708855|gb|KDR15002.1| Splicing factor 1 [Zootermopsis nevadensis]	gi|646708855|gb|KDR15002.1| Splicing factor 1 [Zootermopsis nevadensis]	Zinc knuckle	Zinc finger, CCHC-type	BBP/SF1 family		GO:0045131, GO:0000398, GO:0008270, GO:0003676, GO:0003723	RNA binding, nucleic acid binding, pre-mRNA branch point binding, mRNA splicing, via spliceosome, zinc ion binding
166	1278.94	0.281705	0.0912952	3.08565	0.00203108	0.024159	Mnat_08905	Y+L amino acid transporter 2	gi|646708849|gb|KDR14996.1| Y+L amino acid transporter 2, partial [Zootermopsis nevadensis]	gi|646708849|gb|KDR14996.1| Y+L amino acid transporter 2, partial [Zootermopsis nevadensis]	Amino acid permease	Amino acid/polyamine transporter I	Amino acid/polyamine transporter I		GO:0003333, GO:0016020, GO:0015171	amino acid transmembrane transporter activity, amino acid transmembrane transport, membrane
167	41.8894	0.623806	0.191153	3.26339	0.0011009	0.0157108	Mnat_08985	Actin-binding protein anillin	gi|805819300|ref|XP_012149795.1| PREDICTED: actin-binding protein anillin isoform X5 [Megachile rotundata]	gi|805819300|ref|XP_012149795.1| PREDICTED: actin-binding protein anillin isoform X5 [Megachile rotundata]	Cell division protein anillin, PH domain	Anillin homology domain, Pleckstrin homology domain
168	240.488	0.599991	0.167479	3.58248	0.000340342	0.00710464	Mnat_08992	Phosphoenolpyruvate carboxykinase [GTP]	gi|646717383|gb|KDR20258.1| Phosphoenolpyruvate carboxykinase [GTP] [Zootermopsis nevadensis]	gi|646717383|gb|KDR20258.1| Phosphoenolpyruvate carboxykinase [GTP] [Zootermopsis nevadensis]	Phosphoenolpyruvate carboxykinase	Phosphoenolpyruvate carboxykinase, GTP-utilising	Phosphoenolpyruvate carboxykinase, GTP-utilising	Reactome: REACT_474|UniPathway: UPA00138	GO:0004613, GO:0017076, GO:0004611, GO:0005525, GO:0006094	phosphoenolpyruvate carboxykinase (GTP) activity, gluconeogenesis, phosphoenolpyruvate carboxykinase activity, GTP binding, purine nucleotide binding
169	131.006	0.362252	0.108817	3.329	0.0008716	0.0133878	Mnat_08994		gi|646717382|gb|KDR20257.1| hypothetical protein L798_05042, partial [Zootermopsis nevadensis]	gi|769854784|ref|XP_011638940.1| PREDICTED: UPF0183 protein CG7083 [Pogonomyrmex barbatus]	Uncharacterised protein family (UPF0183)	Uncharacterised protein family UPF0183
170	193.254	0.390177	0.10042	3.88547	0.000102134	0.00300244	Mnat_09000	Sodium-dependent neutral amino acid transporter B(0)AT2	gi|646718116|gb|KDR20718.1| Sodium-dependent neutral amino acid transporter B(0)AT1, partial [Zootermopsis nevadensis]	gi|646718116|gb|KDR20718.1| Sodium-dependent neutral amino acid transporter B(0)AT1, partial [Zootermopsis nevadensis]	Sodium:neurotransmitter symporter family	Sodium:neurotransmitter symporter	Sodium:neurotransmitter symporter		GO:0016021, GO:0005328, GO:0006836	neurotransmitter:sodium symporter activity, integral component of membrane, neurotransmitter transport
171	34.8779	1.40247	0.360196	3.89362	9.8759e-05	0.00293621	Mnat_09004		gi|506965552|gb|AGM32128.1| hypothetical protein [Coptotermes formosanus]
172	260.561	0.430848	0.0963428	4.47203	7.748e-06	0.00047511	Mnat_09147	Oxysterol-binding protein-related protein 6	gi|646720585|gb|KDR22246.1| Oxysterol-binding protein-related protein 6 [Zootermopsis nevadensis]	gi|646720585|gb|KDR22246.1| Oxysterol-binding protein-related protein 6 [Zootermopsis nevadensis]	Oxysterol-binding protein, Pleckstrin homology domain	Oxysterol-binding protein	Oxysterol-binding protein
173	209.829	0.398668	0.141222	2.82299	0.00475774	0.0431409	Mnat_09191	Growth arrest-specific protein 2	gi|270005274|gb|EFA01722.1| hypothetical protein TcasGA2_TC007302 [Tribolium castaneum]	gi|91081187|ref|XP_975598.1| PREDICTED: GAS2-like protein 2 isoform X1 [Tribolium castaneum]	Growth-Arrest-Specific Protein 2 Domain	Growth-arrest-specific protein 2 domain	GAS2-like protein 3		GO:0005856, GO:0003779, GO:0008017, GO:0030036, GO:0007050, GO:0000226	cell cycle arrest, actin binding, microtubule cytoskeleton organization, cytoskeleton, actin cytoskeleton organization, microtubule binding
174	50.7458	0.600084	0.204608	2.93284	0.00335872	0.0344609	Mnat_09194		gi|242003369|ref|XP_002422713.1| Growth-arrest-specific protein, putative [Pediculus humanus corporis] >gi|212505535|gb|EEB09975.1| Growth-arrest-specific protein, putative [Pediculus humanus corporis]	gi|242003369|ref|XP_002422713.1| Growth-arrest-specific protein, putative [Pediculus humanus corporis] >gi|212505535|gb|EEB09975.1| Growth-arrest-specific protein, putative [Pediculus humanus corporis]
175	34.2224	0.656403	0.194918	3.3676	0.000758266	0.0121998	Mnat_09223	RNA-binding protein MEX3B	gi|646722533|gb|KDR23491.1| RNA-binding protein MEX3B [Zootermopsis nevadensis]	gi|646722533|gb|KDR23491.1| RNA-binding protein MEX3B [Zootermopsis nevadensis]	Zinc finger, C3HC4 type (RING finger), KH domain	K Homology domain, type 1			GO:0003676, GO:0008270, GO:0005515, GO:0003723	RNA binding, protein binding, nucleic acid binding, zinc ion binding
176	505.785	0.315396	0.095437	3.30476	0.000950574	0.0139982	Mnat_09253	Sodium/potassium/calcium exchanger 5	gi|646710800|gb|KDR16218.1| putative sodium/potassium/calcium exchanger [Zootermopsis nevadensis]	gi|646710800|gb|KDR16218.1| putative sodium/potassium/calcium exchanger [Zootermopsis nevadensis]	Sodium/calcium exchanger protein	Sodium/calcium exchanger membrane region	Sodium/potassium/calcium exchanger	Reactome: REACT_15518	GO:0016021, GO:0055085	integral component of membrane, transmembrane transport
177	42.8472	0.560953	0.180067	3.11524	0.00183795	0.0225408	Mnat_09265	Leucine-rich repeat-containing protein 4C	gi|646703386|gb|KDR12101.1| Leucine-rich repeat-containing protein 24 [Zootermopsis nevadensis]	gi|646703386|gb|KDR12101.1| Leucine-rich repeat-containing protein 24 [Zootermopsis nevadensis]	Leucine rich repeat, Immunoglobulin I-set domain	Leucine-rich repeat, Immunoglobulin I-set			GO:0005515	protein binding
178	1222.82	0.479438	0.124947	3.83713	0.000124483	0.00345252	Mnat_09291	Protein N-terminal asparagine amidohydrolase	gi|646708772|gb|KDR14937.1| hypothetical protein L798_11243 [Zootermopsis nevadensis]	gi|91079304|ref|XP_966317.1| PREDICTED: protein N-terminal asparagine amidohydrolase [Tribolium castaneum] >gi|91079306|ref|XP_975771.1| PREDICTED: protein N-terminal asparagine amidohydrolase [Tribolium castaneum] >gi|642917073|ref|XP_008191109.1| PREDICTED: protein N-terminal asparagine amidohydrolase [Tribolium castaneum]	GMC oxidoreductase, Protein N-terminal asparagine amidohydrolase	Protein N-terminal asparagine amidohydrolase, Glucose-methanol-choline oxidoreductase, C-terminal	Protein N-terminal asparagine amidohydrolase		GO:0008418, GO:0016614, GO:0055114, GO:0016491	protein-N-terminal asparagine amidohydrolase activity, oxidoreductase activity, acting on CH-OH group of donors, oxidoreductase activity, oxidation-reduction process
179	1823.22	0.24263	0.05554	4.36857	1.25065e-05	0.000658818	Mnat_09310	Supervillin	gi|646708763|gb|KDR14928.1| Supervillin, partial [Zootermopsis nevadensis]	gi|646708763|gb|KDR14928.1| Supervillin, partial [Zootermopsis nevadensis]	Gelsolin repeat	Gelsolin-like domain	Supervillin, Villin/Gelsolin		GO:0003779, GO:0007010, GO:0051015	actin filament binding, cytoskeleton organization, actin binding
180	210.557	0.466099	0.156577	2.97681	0.00291263	0.0309905	Mnat_09442	Transcription initiation factor TFIID subunit 1	gi|646704090|gb|KDR12445.1| Transcription initiation factor TFIID subunit 1 [Zootermopsis nevadensis]	gi|646704090|gb|KDR12445.1| Transcription initiation factor TFIID subunit 1 [Zootermopsis nevadensis]
181	1681.37	0.371856	0.127629	2.91358	0.00357312	0.0358648	Mnat_09443	Transcription initiation factor TFIID subunit 1	gi|646704090|gb|KDR12445.1| Transcription initiation factor TFIID subunit 1 [Zootermopsis nevadensis]	gi|646704090|gb|KDR12445.1| Transcription initiation factor TFIID subunit 1 [Zootermopsis nevadensis]	Zinc knuckle, Bromodomain	Bromodomain			GO:0005515	protein binding
182	249.641	0.516726	0.114364	4.51827	6.23478e-06	0.000418263	Mnat_09444	Type I inositol-3,4-bisphosphate 4-phosphatase	gi|646704089|gb|KDR12444.1| Type I inositol-3,4-bisphosphate 4-phosphatase [Zootermopsis nevadensis]	gi|646704089|gb|KDR12444.1| Type I inositol-3,4-bisphosphate 4-phosphatase [Zootermopsis nevadensis]	PH domain	Pleckstrin homology domain			GO:0005515	protein binding
183	1495.12	0.292968	0.10125	2.8935	0.00380974	0.0374251	Mnat_09466		gi|1220511|gb|AAC37266.1| blackjack [Schistocerca americana]	gi|1220511|gb|AAC37266.1| blackjack [Schistocerca americana]	Ataxin-2 C-terminal region	Ataxin-2, C-terminal
184	112.413	0.393985	0.115503	3.41103	0.000647186	0.0109952	Mnat_09531	Androgen-induced gene 1 protein	gi|646723459|gb|KDR24056.1| Androgen-induced protein 1 [Zootermopsis nevadensis]	gi|646723459|gb|KDR24056.1| Androgen-induced protein 1 [Zootermopsis nevadensis]	FAR-17a/AIG1-like protein	FAR-17a/AIG1-like protein			GO:0016021	integral component of membrane
185	2895.17	0.775685	0.238445	3.2531	0.00114152	0.0160283	Mnat_09650	Transcription factor AP-1	gi|646719341|gb|KDR21486.1| Transcription factor AP-1 [Zootermopsis nevadensis]	gi|646719341|gb|KDR21486.1| Transcription factor AP-1 [Zootermopsis nevadensis]	Jun-like transcription factor, bZIP transcription factor	Jun-like transcription factor, Basic-leucine zipper domain			GO:0003700, GO:0006355, GO:0043565, GO:0003677	regulation of transcription, DNA-templated, DNA binding, transcription factor activity, sequence-specific DNA binding, sequence-specific DNA binding
186	402.218	0.559232	0.124591	4.48852	7.17184e-06	0.000457657	Mnat_09686	Probable phospholipid-transporting ATPase FetA	gi|817069652|ref|XP_012256813.1| PREDICTED: phospholipid-transporting ATPase ID isoform X1 [Athalia rosae]	gi|817069652|ref|XP_012256813.1| PREDICTED: phospholipid-transporting ATPase ID isoform X1 [Athalia rosae]	Phospholipid-translocating ATPase N-terminal, haloacid dehalogenase-like hydrolase, E1-E2 ATPase, Phospholipid-translocating P-type ATPase C-terminal	P-type ATPase, C-terminal, P-type ATPase, N-terminal, P-type ATPase, A domain	P-type ATPase, subfamily IV		GO:0000287, GO:0015914, GO:0004012, GO:0000166, GO:0046872, GO:0016021, GO:0005524	magnesium ion binding, phospholipid-translocating ATPase activity, metal ion binding, phospholipid transport, nucleotide binding, integral component of membrane, ATP binding
187	29.7436	0.786238	0.263641	2.98223	0.0028616	0.0309122	Mnat_09748	Acetylcholine receptor subunit alpha-L1	gi|386302717|gb|AFJ04794.1| nicotinic acetylcholine receptor alpha2 subunit [Periplaneta americana]	gi|386302717|gb|AFJ04794.1| nicotinic acetylcholine receptor alpha2 subunit [Periplaneta americana]	Neurotransmitter-gated ion-channel transmembrane region, Neurotransmitter-gated ion-channel ligand binding domain	Neurotransmitter-gated ion-channel transmembrane domain, Neurotransmitter-gated ion-channel ligand-binding domain	Neurotransmitter-gated ion-channel		GO:0016020, GO:0005230, GO:0006810, GO:0016021, GO:0006811	extracellular ligand-gated ion channel activity, ion transport, integral component of membrane, transport, membrane
188	544.078	0.198634	0.0677155	2.93337	0.00335308	0.0344609	Mnat_09812	Dynein heavy chain 3, axonemal	gi|242009351|ref|XP_002425451.1| dynein beta chain, ciliary, putative [Pediculus humanus corporis] >gi|212509287|gb|EEB12713.1| dynein beta chain, ciliary, putative [Pediculus humanus corporis]	gi|242009351|ref|XP_002425451.1| dynein beta chain, ciliary, putative [Pediculus humanus corporis] >gi|212509287|gb|EEB12713.1| dynein beta chain, ciliary, putative [Pediculus humanus corporis]	ATP-binding dynein motor region D5, P-loop containing dynein motor region D3, Dynein heavy chain, N-terminal region 2, P-loop containing dynein motor region D4, Hydrolytic ATP binding site of dynein motor region D1, Microtubule-binding stalk of dynein motor	Dynein heavy chain, coiled coil stalk, Dynein heavy chain, domain-2, Dynein heavy chain, P-loop containing D4 domain	Dynein heavy chain		GO:0007018, GO:0003777	microtubule-based movement, microtubule motor activity
189	435.4	0.443273	0.11676	3.79646	0.000146779	0.00390531	Mnat_09862	Serine/threonine-protein kinase mig-15	gi|817194923|ref|XP_012272983.1| PREDICTED: serine/threonine-protein kinase mig-15 isoform X2 [Orussus abietinus]	gi|817194923|ref|XP_012272983.1| PREDICTED: serine/threonine-protein kinase mig-15 isoform X2 [Orussus abietinus]	CNH domain, Protein kinase domain	Protein kinase domain, Citron homology (CNH) domain			GO:0006468, GO:0005524, GO:0004672	protein kinase activity, ATP binding, protein phosphorylation
190	77.1817	0.418504	0.133742	3.12919	0.00175287	0.0219431	Mnat_09876	Coiled-coil domain-containing protein 149	gi|646696963|gb|KDR08927.1| hypothetical protein L798_00581, partial [Zootermopsis nevadensis]	gi|332024265|gb|EGI64469.1| Coiled-coil domain-containing protein 149 [Acromyrmex echinatior]	Uncharacterized coiled-coil protein (DUF2353)	Coiled-coil domain-containing protein 149-A	Coiled-coil domain-containing protein 149-A
191	410.461	0.381098	0.0881331	4.32412	1.5314e-05	0.000780516	Mnat_09890	PXMP2/4 family protein 4	gi|646720025|gb|KDR21892.1| PXMP2/4 family protein 4 [Zootermopsis nevadensis]	gi|646720025|gb|KDR21892.1| PXMP2/4 family protein 4 [Zootermopsis nevadensis]	Mpv17 / PMP22 family	Mpv17/PMP22	Mpv17/PMP22		GO:0016021	integral component of membrane
192	229.623	0.347835	0.124473	2.79446	0.00519861	0.0457442	Mnat_09903	Follicle-stimulating hormone receptor	gi|646722962|gb|KDR23756.1| Lutropin-choriogonadotropic hormone receptor [Zootermopsis nevadensis]	gi|646722962|gb|KDR23756.1| Lutropin-choriogonadotropic hormone receptor [Zootermopsis nevadensis]	7 transmembrane receptor (rhodopsin family), Leucine rich repeat	Leucine-rich repeat, G protein-coupled receptor, rhodopsin-like		Reactome: REACT_14797	GO:0016500, GO:0004930, GO:0007186, GO:0016021, GO:0005515	G-protein coupled receptor signaling pathway, protein binding, protein-hormone receptor activity, G-protein coupled receptor activity, integral component of membrane
193	460.529	0.285544	0.0780938	3.65643	0.000255757	0.00578512	Mnat_09907	Transmembrane protein 131	gi|646722938|gb|KDR23732.1| hypothetical protein L798_06018 [Zootermopsis nevadensis]	gi|817207882|ref|XP_012279930.1| PREDICTED: transmembrane protein 131 [Orussus abietinus]	Transmembrane protein 131-like	Transmembrane protein 131-like
194	85.4817	0.813414	0.222905	3.64915	0.000263111	0.00591735	Mnat_09949	Elongation of very long chain fatty acids protein	gi|646715972|gb|KDR19399.1| Elongation of very long chain fatty acids protein [Zootermopsis nevadensis]	gi|646715972|gb|KDR19399.1| Elongation of very long chain fatty acids protein [Zootermopsis nevadensis]	GNS1/SUR4 family, Leucine-rich repeat, Transposase IS4	ELO family, PiggyBac transposable element-derived protein	ELO family	KEGG: 00062+2.3.1.199|MetaCyc: PWY-5080|MetaCyc: PWY-5972|MetaCyc: PWY-6433|MetaCyc: PWY-6598|MetaCyc: PWY-7036|MetaCyc: PWY-7601|MetaCyc: PWY-7602|MetaCyc: PWY-7619|MetaCyc: PWY-7724|MetaCyc: PWY-7725|Reactome: REACT_22258	GO:0016021	integral component of membrane
195	77.9146	0.462294	0.138495	3.33798	0.000843899	0.0130835	Mnat_09960	E3 ubiquitin-protein ligase mind-bomb	gi|646709219|gb|KDR15200.1| E3 ubiquitin-protein ligase mind-bomb [Zootermopsis nevadensis]	gi|646709219|gb|KDR15200.1| E3 ubiquitin-protein ligase mind-bomb [Zootermopsis nevadensis]	Ankyrin repeats (3 copies), Zinc finger, ZZ type, Mib_herc2	Mib-herc2, Ankyrin repeat-containing domain, Zinc finger, ZZ-type		UniPathway: UPA00143	GO:0016567, GO:0046872, GO:0004842, GO:0008270, GO:0005515	protein ubiquitination, protein binding, ubiquitin-protein transferase activity, metal ion binding, zinc ion binding
196	79.1425	0.459987	0.166066	2.7699	0.00560727	0.0478906	Mnat_09962	E3 ubiquitin-protein ligase MIB1	gi|646709224|gb|KDR15205.1| E3 ubiquitin-protein ligase MIB1 [Zootermopsis nevadensis]	gi|646709224|gb|KDR15205.1| E3 ubiquitin-protein ligase MIB1 [Zootermopsis nevadensis]	Zinc finger, C3HC4 type (RING finger), Ankyrin repeats (many copies), Ankyrin repeat	Ankyrin repeat			GO:0008270, GO:0005515	protein binding, zinc ion binding
197	239.816	0.393088	0.130905	3.00286	0.0026746	0.0294431	Mnat_09973		gi|646692320|gb|KDR07386.1| hypothetical protein L798_03215 [Zootermopsis nevadensis]	gi|195381939|ref|XP_002049690.1| GJ21734 [Drosophila virilis] >gi|194144487|gb|EDW60883.1| GJ21734 [Drosophila virilis]	IQ calmodulin-binding motif	IQ motif, EF-hand binding site			GO:0005515	protein binding
198	34.0002	0.926354	0.28527	3.24729	0.00116509	0.0162429	Mnat_10031	Putative fatty acyl-CoA reductase	gi|910345470|ref|XP_013176599.1| PREDICTED: fatty acyl-CoA reductase 1 [Papilio xuthus]	gi|910345470|ref|XP_013176599.1| PREDICTED: fatty acyl-CoA reductase 1 [Papilio xuthus]	Male sterility protein	Fatty acyl-CoA reductase	Fatty acyl-CoA reductase		GO:0080019	fatty-acyl-CoA reductase (alcohol-forming) activity
199	345.491	0.345562	0.112437	3.07337	0.00211655	0.0248322	Mnat_10057		gi|646704144|gb|KDR12482.1| hypothetical protein L798_13726 [Zootermopsis nevadensis]	gi|805778213|ref|XP_012138459.1| PREDICTED: endochitinase A isoform X2 [Megachile rotundata]	GRIP domain	GRIP			GO:0000042, GO:0005515	protein binding, protein targeting to Golgi
200	366.197	0.439796	0.131771	3.33758	0.000845116	0.0130835	Mnat_10067		gi|646704156|gb|KDR12494.1| hypothetical protein L798_13738 [Zootermopsis nevadensis]
201	70.9344	0.415287	0.147812	2.80956	0.0049609	0.0442826	Mnat_10073	Asparagine synthetase domain-containing protein 1	gi|646710559|gb|KDR16039.1| Asparagine synthetase domain-containing protein 1 [Zootermopsis nevadensis]	gi|646710559|gb|KDR16039.1| Asparagine synthetase domain-containing protein 1 [Zootermopsis nevadensis]	Asparagine synthase	Asparagine synthase			GO:0006529, GO:0004066	asparagine biosynthetic process, asparagine synthase (glutamine-hydrolyzing) activity
202	547.56	0.429915	0.146389	2.93679	0.00331624	0.0343393	Mnat_10124		gi|646706756|gb|KDR13833.1| hypothetical protein L798_12012 [Zootermopsis nevadensis]	gi|915661225|gb|KOC63845.1| Adhesive plaque matrix protein, partial [Habropoda laboriosa]					GO:0005515	protein binding
203	115.548	0.446795	0.150522	2.96831	0.00299437	0.0315898	Mnat_10280	Plexin-B	gi|646709971|gb|KDR15610.1| Plexin-A4, partial [Zootermopsis nevadensis]	gi|646709971|gb|KDR15610.1| Plexin-A4, partial [Zootermopsis nevadensis]	Sema domain	Sema domain	Plexin family		GO:0071526, GO:0017154, GO:0005515	protein binding, semaphorin-plexin signaling pathway, semaphorin receptor activity
[truncated: 143 more rows]

## Sheet: S5
Supplementary Table S5: Juvenile hormone titres and presence of urocytes
SampleID	Caste	Task	Haemolymph pg/µl	Urocytes
5 KA	minor worker	builders	162.409	present
[truncated: 16 more rows]

## Sheet: S6
Supplementary Table S6: Gene expression counts table
[truncated: 16,311 more rows]
